# Supplementary material for: Revealing disorder parameter and deformation electron density using electron diffraction
Source: Nat Commun. 2025 Jul 1;16:5811. doi: 10.1038/s41467-025-60966-0 (PMC12214857; doi:10.1038/s41467-025-60966-0)
Supplement: Supplementary file 3 — Source Data [file 41467_2025_60966_MOESM3_ESM.zip]

Archive with 13 entries (12 files):
- Source Data/
- Source Data/Fig .5_oP4.txt
- Source Data/Fig .5_oP8.txt
- Source Data/Fig .5_tP2.txt
- Source Data/Fig .5_tP4.txt
- Source Data/Fig .5_tP8.txt
- Source Data/Fig. 4a_relaxation CONTCAR.txt
- Source Data/Figure 1.xlsx
- Source Data/Figure 2.xlsx
- Source Data/Figure 3.xlsx
- Source Data/Figure 4.xlsx
- Source Data/Figure 5.xlsx
- Source Data/Supplementary Information.xlsx
