# Supplementary material for: Revealing disorder parameter and deformation electron density using electron diffraction
Source: Nat Commun. 2025 Jul 1;16:5811. doi: 10.1038/s41467-025-60966-0 (PMC12214857; doi:10.1038/s41467-025-60966-0)
Supplement: Supplementary file 3 — Source Data [file 41467_2025_60966_MOESM3_ESM.zip › Source Data/Fig .5_oP4.txt]

1.0
        5.3839998245         0.0000000000         0.0000000000
        0.0000000000         2.6919999123         0.0000000000
        0.0000000000         0.0000000000         3.8069999218
   Fe   Pd
    2    2
Direct
     0.000000000         0.000000000         0.000000000
     0.250000000         0.500000000         0.500000000
     0.500000000         0.000000000         0.000000000
     0.750000000         0.500000000         0.500000000
