# Supplementary material for: Revealing disorder parameter and deformation electron density using electron diffraction
Source: Nat Commun. 2025 Jul 1;16:5811. doi: 10.1038/s41467-025-60966-0 (PMC12214857; doi:10.1038/s41467-025-60966-0)
Supplement: Supplementary file 3 — Source Data [file 41467_2025_60966_MOESM3_ESM.zip › Source Data/Fig .5_oP8.txt]

op8_octahedron
1.0
        5.3839998245         0.0000000000         0.0000000000
        0.0000000000         5.3839998245         0.0000000000
        0.0000000000         0.0000000000         3.8069999218
   Fe   Pd   Mn   Cr
    4    4    4    4
Direct
     0.000000000         0.000000000         0.000000000
     0.500000000         0.000000000         0.000000000
     0.000000000         0.500000000         0.000000000
     0.250000000         0.750000000         0.500000000
     0.250000000         0.250000000         0.500000000
     0.750000000         0.250000000         0.500000000
     0.500000000         0.500000000         0.000000000
     0.750000000         0.750000000         0.500000000
     0.000000000         0.000000000         0.500000000
     0.500000000         0.000000000         0.500000000
     0.000000000         0.500000000         0.500000000
     0.500000000         0.500000000         0.500000000
     0.250000000         0.250000000         0.000000000
     0.750000000         0.250000000         0.000000000
     0.250000000         0.750000000         0.000000000
     0.750000000         0.750000000         0.000000000
