# Supplementary material for: Revealing disorder parameter and deformation electron density using electron diffraction
Source: Nat Commun. 2025 Jul 1;16:5811. doi: 10.1038/s41467-025-60966-0 (PMC12214857; doi:10.1038/s41467-025-60966-0)
Supplement: Supplementary file 3 — Source Data [file 41467_2025_60966_MOESM3_ESM.zip › Source Data/Fig. 4a_relaxation CONTCAR.txt]

global _chemical_name MyName            
   1.00000000000000     
    15.2353006238965332    0.0000000000000000    0.0000000000000000
     0.0000000000000000   15.2489770243224232    0.0000000000000000
     0.0000000000000000    0.0000000000000000   15.2384518722177500
   Pd   Fe
   128   128
Direct
 -0.0024865278189817  0.0071271376418774  0.7444297065338650
 -0.0026935739271265  0.1308943605770576  0.8762206550999843
  0.1280671375712333  0.0038951893952722  0.8746896872718178
  0.3714968422809007  0.0031692656945715  0.8726656904081862
  0.0026700171836503  0.3710858741814471  0.6233253303908195
  0.0006661523528932  0.4958657216555967  0.7563370183548127
 -0.0022979190250198  0.6259820555665898  0.8734210425575869
  0.1172293227597499  0.1201471522306599  0.5031231532948757
  0.1255139032857694  0.3708313727408564  0.7524848151772435
  0.2481016192490407  0.1184602461180987  0.6274574423547515
  0.2490023370114312  0.2472213309423868  0.7551542193027861
  0.5021785309523151 -0.0006596452879476  0.7467892295644085
  0.5020427677563258  0.1245263613758522  0.8770200900376810
 -0.0074296406460373 -0.0021611698019196 -0.0003401637528775
 -0.0014795580210943  0.1293799223991224  0.1213489361160597
  0.0043302986355122  0.5003290090604594  0.5013731222996703
  0.0052330769012401  0.6245990482636993  0.6303701350935322
 -0.0035986435175802  0.8757114126012733  0.8769616869219300
  0.1222398751417934 -0.0052741697243964  0.1235032171863299
  0.1205547858792492  0.1241471206124330  0.2485926144619494
  0.1159232838419948  0.2473158685281838  0.3752787139069201
  0.1240633196974641  0.7500966387265028  0.8756995837755005
  0.2515453596394587  0.0009837177105060  0.2488752228025280
  0.2513945200693853  0.1198683181568945  0.3785109870886216
  0.2433427959840008  0.2509473626828697  0.5060673327204620
  0.2456615721941223  0.5035468645126648  0.7469773687751070
  0.2494796502130547  0.6227436539812300  0.8777991683345415
  0.3749758358958832  0.2457493784962025  0.6247711131232935
  0.3720989248493803  0.3777558816130435  0.7553191275847271
  0.4971139814572095 -0.0004491682392460  0.5041163106091371
  0.4986519184578603  0.2447579794908157  0.7526036368882777
  0.5029513601127811  0.3726064012579819  0.8825880803357193
  0.6271840851573439  0.0003493633741996  0.6254672622937127
  0.7493516816211643 -0.0000776731904397  0.7552958136834946
  0.0013068097759657  0.3726612269753809  0.1189050567104716
  0.1290433765053171  0.1276395944894680  0.0005897126561549
  0.1200247371771398  0.3730767317171376  0.2471477067442283
  0.1204572816870154  0.5052077866702714  0.3713481540059082
  0.1259514533220382  0.7478442931089089  0.6267977053020172
  0.1239382342211870  0.8768413021659419  0.7473004320771635
  0.2518830182951967  0.2450604274479204  0.2401127848719171
  0.2464491172197972  0.3737637708001551  0.3752504844878463
  0.2444403373423029  0.5055933348041742  0.5021506723193147
  0.2488234149018826  0.8751391369106392  0.8804522900708894
  0.3761811528611689  0.2468101242388468  0.3755885653583714
  0.3752469126127538  0.3771510454300135  0.5000820050152166
  0.3764787637884636  0.5128659500452197  0.6215425062169669
  0.3746819503280077  0.7487704597691881  0.8756788846259265
  0.5036863199071764  0.1178073653127264  0.3718895134581686
  0.5066814446412934  0.2457533791364310  0.4958332396917522
  0.5022297000472715  0.3760465428989237  0.6221317870726167
  0.4980436675060549  0.5095845566022278  0.7526797739023842
  0.6244055089190444  0.2417603599074683  0.6262923008873774
  0.6248640176580390  0.3739610269388479  0.7536444389575034
  0.6239045045757760  0.5062520601603840  0.8792544953044232
  0.7554179165984254  0.1214824961925541  0.6230840166884536
  0.7519596182165569  0.2430554735183957  0.7566601746756835
  0.7568711419867532  0.3756487952466080  0.8753262344116257
 -0.0065655020669433  0.4976521305147256 -0.0031034414215327
  0.0021813482116627  0.7489174490238123  0.2489385148478174
  0.0030048964527420  0.8789435922789016  0.3752460610631759
  0.1225552610811664  0.8810665466194670  0.5015165799354208
  0.2487457794667641  0.2525876601886064 -0.0008644890856148
  0.2481759814598095  0.5039511517862022  0.2486802403487401
  0.2521408169129966  0.7443773762623421  0.4960929542516989
  0.2511764466378100  0.8820454430230074  0.6216762751063938
  0.3744877736284729  0.1256716884492945  0.0018909965059144
  0.3737129444791711  0.3729005203901777  0.2447929726903672
  0.3779362121870901  0.5059067724671874  0.3769733415795130
  0.3756218883600531  0.7438064788498908  0.6250874705472625
  0.3741686048338584  0.8767329073291771  0.7471821629191188
  0.5012276763183066  0.2473768225911108  0.2482265023322379
  0.5029759815738652  0.7477769498736136  0.7499745297470849
  0.6260261027027297  0.0013271621439236  0.1336301241273596
  0.6220247244543651  0.5055528948327026  0.6218412107665714
  0.6297074822509534  0.7523106473531244  0.8751719736202225
  0.7460548995050839  0.1180271645587233  0.3772880696327870
  0.7474473261220461  0.2479385848892344  0.4978784627663796
  0.7521068688650677  0.3731066128305978  0.6258613856967804
  0.7515628519343279  0.5069752531538437  0.7533370975897673
  0.8803593271292490  0.2449120969157383  0.6248122098875557
  0.1210146067994364  0.6217617459427502  0.0014006156200924
  0.1200997976836900  0.7538215555305382  0.1207462252726452
  0.2488188896623439  0.6252791611035208  0.1211510995815711
  0.2462061680975352  0.7463780973598773  0.2550437264295843
  0.2506423888116106  0.8766757027206570  0.3768517282885739
  0.3715992398773009  0.3742488199447915 -0.0036643571117992
  0.3724074156109195  0.5010012092186609  0.1193745057517621
  0.5056607236639863  0.3750312915755510  0.1174417076902659
  0.5031170354124780  0.4965744928101057  0.2502762722568653
  0.6281428172701815  0.1193302058504685  0.0003539394551328
  0.6310561942891862  0.2482757419436425  0.1270931713308436
  0.6196335326461601  0.5007366936725037  0.3806699762817202
  0.7468730654320888  0.3710107077344776  0.3719655464224501
  0.7482026965898526  0.5029796406446833  0.4990633756473167
  0.7473261513138746  0.7476099295154952  0.7461202761306039
  0.8653444770299700  0.0007319319489445  0.1221910637193312
  0.8750374903034277  0.1202275240629860  0.2526969447519419
  0.8828818501248294  0.2483664424579365  0.3791803423981751
  0.8745538880205014  0.5016806446654741  0.6281063612994257
  0.8708176054503189  0.7486814721169711  0.8781606010924999
  0.2501953539026972  0.8752772262959586  0.1199725544472515
  0.3772017756661781  0.7486907273467119  0.1252936040862762
  0.3796410933789397  0.8765940814249596  0.2482972610786815
  0.5012736997510456  0.6228075560098913  0.1239846528558975
  0.4989002347316517  0.8769949129837973  0.3733784092251898
  0.6275173515299172  0.6260421175145788  0.2468224314958823
  0.6251095084994209  0.7496040653943364  0.3740763219234194
  0.6298839977280778  0.8773772846298628  0.4986121331088138
  0.7509930758305086  0.2483361819655270 -0.0042867100931280
  0.7476417743934545  0.4966867556664339  0.2421456171262990
  0.7466315020530834  0.7466858377210822  0.5037022232162082
  0.8710715507747063  0.2488722610782047  0.1222036730340893
  0.8807231111586382  0.3749119366936451  0.2485695588810879
  0.8810406413724661  0.4983669240535964  0.3736059477868164
  0.8772537900203232  0.6267581018645267  0.4979952100887357
  0.8793058885192675  0.7491409052307693  0.6272218876946296
  0.8746601070674900  0.8775108632057420  0.7470275836553147
  0.3828752369125545  0.8828103387251084  0.0021945999345835
  0.5033908370348873  0.7517272286175998  0.0000437930730777
  0.6330950909035814  0.6294018497366987  0.0058759103106524
  0.7568610761293685  0.5002665054608855  0.0037913936851851
  0.7499198550328178  0.7537507465067447  0.2428776738931425
  0.8758727164032517  0.6232086404824531  0.2458511235928375
  0.8726308741254467  0.7516954246735899  0.3746237652764707
  0.8726453279464564  0.8789988710344289  0.5029787538879121
  0.6259240241292762  0.8805325997579200  0.0047356035983485
  0.8751270589107556  0.8798963087579622  0.2486239885290160
 -0.0034154118642688 -0.0006360138477360  0.5027226754398075
 -0.0059681058022024  0.1224103559805130  0.6234359073998682
  0.0002496718714245  0.2496518846546404  0.7512791889080837
 -0.0038694009633148  0.3670386670393566  0.8751350867588911
  0.1220635929036830  0.0022480800469454  0.6252248233288210
  0.1222116877901023  0.1288209217512693  0.7514910662014208
  0.1222728754029381  0.2523187474748698  0.8770204519692634
  0.2473464058823496  0.0007496950790955  0.7502875106186701
  0.2499380809449895  0.1269063388011287  0.8744614059400647
  0.0025611346874540 -0.0017688369090635  0.2484038699349858
 -0.0020944939011941  0.1156198051128821  0.3798010606763834
  0.0033691079690311  0.2529674595897764  0.5011176076648403
  0.1231158642809220 -0.0001611460414319  0.3718883041057802
  0.1213328792871188  0.2436986925008990  0.6306359239075763
  0.1246879161651552  0.4941659969092810  0.8809074962361990
  0.2552126198037917  0.0011356193757538  0.4985717781015366
  0.2456579308797436  0.3798508630355518  0.8762629776424921
  0.3751331652638548  0.0000684463794982  0.6234860406717002
  0.3725640718702424  0.1217146071046328  0.7488806090164007
  0.3744236961291683  0.2498026339435288  0.8746803924808135
  0.6253591105115324 -0.0032731497477837  0.8757312055332266
 -0.0020768885139795  0.2478591475693715  0.2482771124106384
  0.0042710050638464  0.3732047856155164  0.3849550314226214
 -0.0007822268851724  0.7518807406547567  0.7522777023361981
  0.1226271660205356  0.3725451489850420  0.4981710282975568
  0.1251196707150514  0.5015882683524996  0.6250591163999785
  0.1258919525637712  0.6253968239762665  0.7517464521863652
  0.2493346370195937  0.3746604417393636  0.6285619697987851
  0.3753569257482539 -0.0017760281677677  0.3782383363024170
  0.3761394891356531  0.1238961931628118  0.5031732771002817
  0.3728389110638670  0.5042086882995431  0.8788617732022665
  0.4979922536886426  0.1232746419863077  0.6253964033119780
  0.6263144330724068  0.1215503275339433  0.7570318651807980
  0.6259271932266577  0.2490888362030352  0.8780788482844200
  0.7511114487620789  0.1196801537671401  0.8794799810996109
  0.8712108356751950  0.0040636464903233  0.8747511890840605
  0.0005236122856144  0.2505433836705664 -0.0024733444062202
  0.0044571368162910  0.5029279239682714  0.2426629515452100
  0.0006179745156348  0.6296073767395276  0.3743162801477536
  0.0010670639075550  0.7491243613882308  0.4973583580168864
 -0.0008042446408719  0.8778401050995811  0.6242347349037962
  0.1262371111183108  0.2516123085056008  0.1202291436797493
  0.1212314594116971  0.6315785599481225  0.4935676090176476
  0.2523287270435658  0.0005351134210859  0.0011401283082077
  0.2534975455319218  0.1198403684760993  0.1230067885680063
  0.2442615200699058  0.6234714300319499  0.6227638614193516
  0.2501172393663197  0.7495386786835577  0.7521424849126093
  0.3768023865010857  0.0041752016350241  0.1280855967415034
  0.3780764739489768  0.1220674488919980  0.2500883337991663
  0.3734717946494082  0.6246810345460742  0.7535499155435114
  0.4962914008542902  0.0027676053143547  0.2441238580616142
  0.4972964162917448  0.6266942115509009  0.8788129534339748
  0.6250374787697667 -0.0054320328834579  0.3678911571019353
  0.6249389827938521  0.1208774764892742  0.4991581591381545
  0.7549887690733303  0.0010019909679003  0.5033531373234917
  0.8752182929145743  0.0044565920859612  0.6216082396452627
  0.8748582148081075  0.1262952006565544  0.7562550088593404
  0.8770199921505526  0.2509422445453435  0.8758304785949633
 -0.0030691015811964  0.6244906034115172  0.1222048614103287
  0.1225766322989716  0.3757810217266128 -0.0018212307853561
  0.1244484391686852  0.4983050937970640  0.1216854801938041
  0.1214752489431721  0.6250704400260334  0.2462929763481058
  0.1231850536366598  0.7479029658368416  0.3800378317529842
  0.2450784012558122  0.3769588607705366  0.1216423349370372
  0.2487737264671481  0.6243165726006387  0.3735182041539232
  0.3779454247631000  0.2465840607162902  0.1225438380433277
  0.3843018590022436  0.6334709493341970  0.4921050955272451
  0.4996481801247413  0.0050884838278372  0.0031037823164401
  0.4994197740433618  0.1236759016388925  0.1273785949118080
  0.5016918998459706  0.3731223926366763  0.3768715447196563
  0.4978793579009531  0.5009165315024531  0.5009771345404489
  0.5067761927603838  0.6321637306676188  0.6198240010666690
  0.5031568401371910  0.8782599807852804  0.8727789799092892
  0.6277999892171621  0.1276322549176656  0.2519006622570902
  0.6272929890239300  0.2476518543311295  0.3653280714062370
  0.6241016840880500  0.3730066403938749  0.4967495060131787
  0.6261622655826881  0.6274050761998095  0.7493103467336834
  0.7471858753519605 -0.0046798913178114  0.2568592657569739
  0.7535043944219111  0.6264803339726587  0.8803397114206553
  0.8784942464290622  0.0018541259707898  0.3798864450716934
  0.8809617696960884  0.1181959280826978  0.4946713089871228
  0.8799371487088123  0.3706136637085051  0.7522137427192581
  0.8747209170294648  0.5039870115914328  0.8748426326245760
 -0.0052604600484677  0.7550763280398599  0.0017099161329460
 -0.0064819987814127  0.8732915298656738  0.1197520650309249
  0.1219539253337998  0.8747661159339026  0.2476331171122787
  0.2454321896229346  0.4978465156181325 -0.0000550074592095
  0.3777781607691487  0.6278574592225568  0.2531777650192373
  0.3776646688608248  0.7496104353367988  0.3737164834846544
  0.3780947090166565  0.8708959090044004  0.5029901579091313
  0.5028699079877681  0.2457808033673881  0.0020005175147172
  0.5001757339631022  0.6272701127335171  0.3750269110316545
  0.5027989459486010  0.7541254367942032  0.4975624884692734
  0.5002063127611882  0.8713598614520960  0.6239325569530829
  0.6249654936928094  0.3690860646761627  0.2516976659138107
  0.6175998149835809  0.6279032263743436  0.5016769562175050
  0.6207698615719182  0.7523043071942895  0.6225111701563175
  0.6264257459731749  0.8736861344631021  0.7505173155660824
  0.7524605821251068 -0.0079671879136015 -0.0058920941113131
  0.7491095968032803  0.1243581649551080  0.1249337824757179
  0.7557194901748154  0.2471705936373478  0.2497235966431204
  0.7429293846103112  0.6266088088089181  0.6244707857261469
  0.7542423797407682  0.8778113720527302  0.8830852542335487
  0.8730949654435274  0.3752853949856517  0.5013584508248443
  0.8752190398081576  0.6241174096498515  0.7522110949267208
  0.1213008812740223  0.8756994639193856 -0.0009614333942199
  0.2498932074719526  0.7477045703548225 -0.0002946707437915
  0.3778569462400524  0.6232557475663145 -0.0019619137124669
  0.5008538420030483  0.5012563234206797  0.0003737979981732
  0.5015879710522742  0.7509780855832441  0.2505305927979546
  0.6312196990307939  0.3764477264055842  0.0001267676776341
  0.6276135779136026  0.4975633205455253  0.1220454267693355
  0.7529084650956833  0.3742900980314111  0.1237336441130402
  0.7501053818350658  0.6253896822223201  0.3744906007934560
  0.7477387028289363  0.8738843470780787  0.6268477194284456
  0.8715251733143644  0.1252622508283998 -0.0030423740136104
  0.5013475380132235  0.8762558808859726  0.1264877121855875
  0.6235912367060785  0.7539907379946692  0.1288661543953769
  0.6240224733751155  0.8741025766680605  0.2483754495684723
  0.7566677381343606  0.6270378480096515  0.1225549272735694
  0.7491791488960657  0.8808085206751709  0.3712060049515608
  0.8763169955966109  0.3722880523728136 -0.0019158799977134
  0.8763297482061077  0.4997832221020954  0.1242400573427240
  0.7529336417823231  0.7611693481507330  0.0028930252897613
  0.7502608506612940  0.8757702204182294  0.1253737665387779
  0.8749446498094794  0.6308377394057805  0.0030450844231074
  0.8763751782882022  0.7491463436077040  0.1210725176463921
  0.8635372223552902  0.8765176244268079 -0.0028776757161806
 
  0.00000000E+00  0.00000000E+00  0.00000000E+00
  0.00000000E+00  0.00000000E+00  0.00000000E+00
  0.00000000E+00  0.00000000E+00  0.00000000E+00
  0.00000000E+00  0.00000000E+00  0.00000000E+00
  0.00000000E+00  0.00000000E+00  0.00000000E+00
  0.00000000E+00  0.00000000E+00  0.00000000E+00
  0.00000000E+00  0.00000000E+00  0.00000000E+00
  0.00000000E+00  0.00000000E+00  0.00000000E+00
  0.00000000E+00  0.00000000E+00  0.00000000E+00
  0.00000000E+00  0.00000000E+00  0.00000000E+00
  0.00000000E+00  0.00000000E+00  0.00000000E+00
  0.00000000E+00  0.00000000E+00  0.00000000E+00
  0.00000000E+00  0.00000000E+00  0.00000000E+00
  0.00000000E+00  0.00000000E+00  0.00000000E+00
  0.00000000E+00  0.00000000E+00  0.00000000E+00
  0.00000000E+00  0.00000000E+00  0.00000000E+00
  0.00000000E+00  0.00000000E+00  0.00000000E+00
  0.00000000E+00  0.00000000E+00  0.00000000E+00
  0.00000000E+00  0.00000000E+00  0.00000000E+00
  0.00000000E+00  0.00000000E+00  0.00000000E+00
  0.00000000E+00  0.00000000E+00  0.00000000E+00
  0.00000000E+00  0.00000000E+00  0.00000000E+00
  0.00000000E+00  0.00000000E+00  0.00000000E+00
  0.00000000E+00  0.00000000E+00  0.00000000E+00
  0.00000000E+00  0.00000000E+00  0.00000000E+00
  0.00000000E+00  0.00000000E+00  0.00000000E+00
  0.00000000E+00  0.00000000E+00  0.00000000E+00
  0.00000000E+00  0.00000000E+00  0.00000000E+00
  0.00000000E+00  0.00000000E+00  0.00000000E+00
  0.00000000E+00  0.00000000E+00  0.00000000E+00
  0.00000000E+00  0.00000000E+00  0.00000000E+00
  0.00000000E+00  0.00000000E+00  0.00000000E+00
  0.00000000E+00  0.00000000E+00  0.00000000E+00
  0.00000000E+00  0.00000000E+00  0.00000000E+00
  0.00000000E+00  0.00000000E+00  0.00000000E+00
  0.00000000E+00  0.00000000E+00  0.00000000E+00
  0.00000000E+00  0.00000000E+00  0.00000000E+00
  0.00000000E+00  0.00000000E+00  0.00000000E+00
  0.00000000E+00  0.00000000E+00  0.00000000E+00
  0.00000000E+00  0.00000000E+00  0.00000000E+00
  0.00000000E+00  0.00000000E+00  0.00000000E+00
  0.00000000E+00  0.00000000E+00  0.00000000E+00
  0.00000000E+00  0.00000000E+00  0.00000000E+00
  0.00000000E+00  0.00000000E+00  0.00000000E+00
  0.00000000E+00  0.00000000E+00  0.00000000E+00
  0.00000000E+00  0.00000000E+00  0.00000000E+00
  0.00000000E+00  0.00000000E+00  0.00000000E+00
  0.00000000E+00  0.00000000E+00  0.00000000E+00
  0.00000000E+00  0.00000000E+00  0.00000000E+00
  0.00000000E+00  0.00000000E+00  0.00000000E+00
  0.00000000E+00  0.00000000E+00  0.00000000E+00
  0.00000000E+00  0.00000000E+00  0.00000000E+00
  0.00000000E+00  0.00000000E+00  0.00000000E+00
  0.00000000E+00  0.00000000E+00  0.00000000E+00
  0.00000000E+00  0.00000000E+00  0.00000000E+00
  0.00000000E+00  0.00000000E+00  0.00000000E+00
  0.00000000E+00  0.00000000E+00  0.00000000E+00
  0.00000000E+00  0.00000000E+00  0.00000000E+00
  0.00000000E+00  0.00000000E+00  0.00000000E+00
  0.00000000E+00  0.00000000E+00  0.00000000E+00
  0.00000000E+00  0.00000000E+00  0.00000000E+00
  0.00000000E+00  0.00000000E+00  0.00000000E+00
  0.00000000E+00  0.00000000E+00  0.00000000E+00
  0.00000000E+00  0.00000000E+00  0.00000000E+00
  0.00000000E+00  0.00000000E+00  0.00000000E+00
  0.00000000E+00  0.00000000E+00  0.00000000E+00
  0.00000000E+00  0.00000000E+00  0.00000000E+00
  0.00000000E+00  0.00000000E+00  0.00000000E+00
  0.00000000E+00  0.00000000E+00  0.00000000E+00
  0.00000000E+00  0.00000000E+00  0.00000000E+00
  0.00000000E+00  0.00000000E+00  0.00000000E+00
  0.00000000E+00  0.00000000E+00  0.00000000E+00
  0.00000000E+00  0.00000000E+00  0.00000000E+00
  0.00000000E+00  0.00000000E+00  0.00000000E+00
  0.00000000E+00  0.00000000E+00  0.00000000E+00
  0.00000000E+00  0.00000000E+00  0.00000000E+00
  0.00000000E+00  0.00000000E+00  0.00000000E+00
  0.00000000E+00  0.00000000E+00  0.00000000E+00
  0.00000000E+00  0.00000000E+00  0.00000000E+00
  0.00000000E+00  0.00000000E+00  0.00000000E+00
  0.00000000E+00  0.00000000E+00  0.00000000E+00
  0.00000000E+00  0.00000000E+00  0.00000000E+00
  0.00000000E+00  0.00000000E+00  0.00000000E+00
  0.00000000E+00  0.00000000E+00  0.00000000E+00
  0.00000000E+00  0.00000000E+00  0.00000000E+00
  0.00000000E+00  0.00000000E+00  0.00000000E+00
  0.00000000E+00  0.00000000E+00  0.00000000E+00
  0.00000000E+00  0.00000000E+00  0.00000000E+00
  0.00000000E+00  0.00000000E+00  0.00000000E+00
  0.00000000E+00  0.00000000E+00  0.00000000E+00
  0.00000000E+00  0.00000000E+00  0.00000000E+00
  0.00000000E+00  0.00000000E+00  0.00000000E+00
  0.00000000E+00  0.00000000E+00  0.00000000E+00
  0.00000000E+00  0.00000000E+00  0.00000000E+00
  0.00000000E+00  0.00000000E+00  0.00000000E+00
  0.00000000E+00  0.00000000E+00  0.00000000E+00
  0.00000000E+00  0.00000000E+00  0.00000000E+00
  0.00000000E+00  0.00000000E+00  0.00000000E+00
  0.00000000E+00  0.00000000E+00  0.00000000E+00
  0.00000000E+00  0.00000000E+00  0.00000000E+00
  0.00000000E+00  0.00000000E+00  0.00000000E+00
  0.00000000E+00  0.00000000E+00  0.00000000E+00
  0.00000000E+00  0.00000000E+00  0.00000000E+00
  0.00000000E+00  0.00000000E+00  0.00000000E+00
  0.00000000E+00  0.00000000E+00  0.00000000E+00
  0.00000000E+00  0.00000000E+00  0.00000000E+00
  0.00000000E+00  0.00000000E+00  0.00000000E+00
  0.00000000E+00  0.00000000E+00  0.00000000E+00
  0.00000000E+00  0.00000000E+00  0.00000000E+00
  0.00000000E+00  0.00000000E+00  0.00000000E+00
  0.00000000E+00  0.00000000E+00  0.00000000E+00
  0.00000000E+00  0.00000000E+00  0.00000000E+00
  0.00000000E+00  0.00000000E+00  0.00000000E+00
  0.00000000E+00  0.00000000E+00  0.00000000E+00
  0.00000000E+00  0.00000000E+00  0.00000000E+00
  0.00000000E+00  0.00000000E+00  0.00000000E+00
  0.00000000E+00  0.00000000E+00  0.00000000E+00
  0.00000000E+00  0.00000000E+00  0.00000000E+00
  0.00000000E+00  0.00000000E+00  0.00000000E+00
  0.00000000E+00  0.00000000E+00  0.00000000E+00
  0.00000000E+00  0.00000000E+00  0.00000000E+00
  0.00000000E+00  0.00000000E+00  0.00000000E+00
  0.00000000E+00  0.00000000E+00  0.00000000E+00
  0.00000000E+00  0.00000000E+00  0.00000000E+00
  0.00000000E+00  0.00000000E+00  0.00000000E+00
  0.00000000E+00  0.00000000E+00  0.00000000E+00
  0.00000000E+00  0.00000000E+00  0.00000000E+00
  0.00000000E+00  0.00000000E+00  0.00000000E+00
  0.00000000E+00  0.00000000E+00  0.00000000E+00
  0.00000000E+00  0.00000000E+00  0.00000000E+00
  0.00000000E+00  0.00000000E+00  0.00000000E+00
  0.00000000E+00  0.00000000E+00  0.00000000E+00
  0.00000000E+00  0.00000000E+00  0.00000000E+00
  0.00000000E+00  0.00000000E+00  0.00000000E+00
  0.00000000E+00  0.00000000E+00  0.00000000E+00
  0.00000000E+00  0.00000000E+00  0.00000000E+00
  0.00000000E+00  0.00000000E+00  0.00000000E+00
  0.00000000E+00  0.00000000E+00  0.00000000E+00
  0.00000000E+00  0.00000000E+00  0.00000000E+00
  0.00000000E+00  0.00000000E+00  0.00000000E+00
  0.00000000E+00  0.00000000E+00  0.00000000E+00
  0.00000000E+00  0.00000000E+00  0.00000000E+00
  0.00000000E+00  0.00000000E+00  0.00000000E+00
  0.00000000E+00  0.00000000E+00  0.00000000E+00
  0.00000000E+00  0.00000000E+00  0.00000000E+00
  0.00000000E+00  0.00000000E+00  0.00000000E+00
  0.00000000E+00  0.00000000E+00  0.00000000E+00
  0.00000000E+00  0.00000000E+00  0.00000000E+00
  0.00000000E+00  0.00000000E+00  0.00000000E+00
  0.00000000E+00  0.00000000E+00  0.00000000E+00
  0.00000000E+00  0.00000000E+00  0.00000000E+00
  0.00000000E+00  0.00000000E+00  0.00000000E+00
  0.00000000E+00  0.00000000E+00  0.00000000E+00
  0.00000000E+00  0.00000000E+00  0.00000000E+00
  0.00000000E+00  0.00000000E+00  0.00000000E+00
  0.00000000E+00  0.00000000E+00  0.00000000E+00
  0.00000000E+00  0.00000000E+00  0.00000000E+00
  0.00000000E+00  0.00000000E+00  0.00000000E+00
  0.00000000E+00  0.00000000E+00  0.00000000E+00
  0.00000000E+00  0.00000000E+00  0.00000000E+00
  0.00000000E+00  0.00000000E+00  0.00000000E+00
  0.00000000E+00  0.00000000E+00  0.00000000E+00
  0.00000000E+00  0.00000000E+00  0.00000000E+00
  0.00000000E+00  0.00000000E+00  0.00000000E+00
  0.00000000E+00  0.00000000E+00  0.00000000E+00
  0.00000000E+00  0.00000000E+00  0.00000000E+00
  0.00000000E+00  0.00000000E+00  0.00000000E+00
  0.00000000E+00  0.00000000E+00  0.00000000E+00
  0.00000000E+00  0.00000000E+00  0.00000000E+00
  0.00000000E+00  0.00000000E+00  0.00000000E+00
  0.00000000E+00  0.00000000E+00  0.00000000E+00
  0.00000000E+00  0.00000000E+00  0.00000000E+00
  0.00000000E+00  0.00000000E+00  0.00000000E+00
  0.00000000E+00  0.00000000E+00  0.00000000E+00
  0.00000000E+00  0.00000000E+00  0.00000000E+00
  0.00000000E+00  0.00000000E+00  0.00000000E+00
  0.00000000E+00  0.00000000E+00  0.00000000E+00
  0.00000000E+00  0.00000000E+00  0.00000000E+00
  0.00000000E+00  0.00000000E+00  0.00000000E+00
  0.00000000E+00  0.00000000E+00  0.00000000E+00
  0.00000000E+00  0.00000000E+00  0.00000000E+00
  0.00000000E+00  0.00000000E+00  0.00000000E+00
  0.00000000E+00  0.00000000E+00  0.00000000E+00
  0.00000000E+00  0.00000000E+00  0.00000000E+00
  0.00000000E+00  0.00000000E+00  0.00000000E+00
  0.00000000E+00  0.00000000E+00  0.00000000E+00
  0.00000000E+00  0.00000000E+00  0.00000000E+00
  0.00000000E+00  0.00000000E+00  0.00000000E+00
  0.00000000E+00  0.00000000E+00  0.00000000E+00
  0.00000000E+00  0.00000000E+00  0.00000000E+00
  0.00000000E+00  0.00000000E+00  0.00000000E+00
  0.00000000E+00  0.00000000E+00  0.00000000E+00
  0.00000000E+00  0.00000000E+00  0.00000000E+00
  0.00000000E+00  0.00000000E+00  0.00000000E+00
  0.00000000E+00  0.00000000E+00  0.00000000E+00
  0.00000000E+00  0.00000000E+00  0.00000000E+00
  0.00000000E+00  0.00000000E+00  0.00000000E+00
  0.00000000E+00  0.00000000E+00  0.00000000E+00
  0.00000000E+00  0.00000000E+00  0.00000000E+00
  0.00000000E+00  0.00000000E+00  0.00000000E+00
  0.00000000E+00  0.00000000E+00  0.00000000E+00
  0.00000000E+00  0.00000000E+00  0.00000000E+00
  0.00000000E+00  0.00000000E+00  0.00000000E+00
  0.00000000E+00  0.00000000E+00  0.00000000E+00
  0.00000000E+00  0.00000000E+00  0.00000000E+00
  0.00000000E+00  0.00000000E+00  0.00000000E+00
  0.00000000E+00  0.00000000E+00  0.00000000E+00
  0.00000000E+00  0.00000000E+00  0.00000000E+00
  0.00000000E+00  0.00000000E+00  0.00000000E+00
  0.00000000E+00  0.00000000E+00  0.00000000E+00
  0.00000000E+00  0.00000000E+00  0.00000000E+00
  0.00000000E+00  0.00000000E+00  0.00000000E+00
  0.00000000E+00  0.00000000E+00  0.00000000E+00
  0.00000000E+00  0.00000000E+00  0.00000000E+00
  0.00000000E+00  0.00000000E+00  0.00000000E+00
  0.00000000E+00  0.00000000E+00  0.00000000E+00
  0.00000000E+00  0.00000000E+00  0.00000000E+00
  0.00000000E+00  0.00000000E+00  0.00000000E+00
  0.00000000E+00  0.00000000E+00  0.00000000E+00
  0.00000000E+00  0.00000000E+00  0.00000000E+00
  0.00000000E+00  0.00000000E+00  0.00000000E+00
  0.00000000E+00  0.00000000E+00  0.00000000E+00
  0.00000000E+00  0.00000000E+00  0.00000000E+00
  0.00000000E+00  0.00000000E+00  0.00000000E+00
  0.00000000E+00  0.00000000E+00  0.00000000E+00
  0.00000000E+00  0.00000000E+00  0.00000000E+00
  0.00000000E+00  0.00000000E+00  0.00000000E+00
  0.00000000E+00  0.00000000E+00  0.00000000E+00
  0.00000000E+00  0.00000000E+00  0.00000000E+00
  0.00000000E+00  0.00000000E+00  0.00000000E+00
  0.00000000E+00  0.00000000E+00  0.00000000E+00
  0.00000000E+00  0.00000000E+00  0.00000000E+00
  0.00000000E+00  0.00000000E+00  0.00000000E+00
  0.00000000E+00  0.00000000E+00  0.00000000E+00
  0.00000000E+00  0.00000000E+00  0.00000000E+00
  0.00000000E+00  0.00000000E+00  0.00000000E+00
  0.00000000E+00  0.00000000E+00  0.00000000E+00
  0.00000000E+00  0.00000000E+00  0.00000000E+00
  0.00000000E+00  0.00000000E+00  0.00000000E+00
  0.00000000E+00  0.00000000E+00  0.00000000E+00
  0.00000000E+00  0.00000000E+00  0.00000000E+00
  0.00000000E+00  0.00000000E+00  0.00000000E+00
  0.00000000E+00  0.00000000E+00  0.00000000E+00
  0.00000000E+00  0.00000000E+00  0.00000000E+00
  0.00000000E+00  0.00000000E+00  0.00000000E+00
  0.00000000E+00  0.00000000E+00  0.00000000E+00
  0.00000000E+00  0.00000000E+00  0.00000000E+00
  0.00000000E+00  0.00000000E+00  0.00000000E+00
  0.00000000E+00  0.00000000E+00  0.00000000E+00
  0.00000000E+00  0.00000000E+00  0.00000000E+00
  0.00000000E+00  0.00000000E+00  0.00000000E+00
  0.00000000E+00  0.00000000E+00  0.00000000E+00
  0.00000000E+00  0.00000000E+00  0.00000000E+00
  0.00000000E+00  0.00000000E+00  0.00000000E+00
  0.00000000E+00  0.00000000E+00  0.00000000E+00
  0.00000000E+00  0.00000000E+00  0.00000000E+00
