# Supplementary material for: Revealing disorder parameter and deformation electron density using electron diffraction
Source: Nat Commun. 2025 Jul 1;16:5811. doi: 10.1038/s41467-025-60966-0 (PMC12214857; doi:10.1038/s41467-025-60966-0)
Supplement: Supplementary file 3 — Source Data [file 41467_2025_60966_MOESM3_ESM.zip › Source Data/Figure 1.xlsx]

## Sheet: Fig. 1c
s	η=0	η=0.2	η=0.4	η=0.6	η=0.8
0.13134	18.9415	15.1532	11.3649	7.57661	3.7883
0.22748	16.5098	13.2078	9.90586	6.60391	3.30195
0.39401	13.1966	10.5573	7.91798	5.27865	2.63933
0.39401	13.1966	10.5572	7.91793	5.27862	2.63931
0.43559	12.704	10.1632	7.62241	5.08161	2.5408
0.54151	11.812	9.44957	7.08718	4.72478	2.36239
0.57248	11.6035	9.28277	6.96207	4.64138	2.32069
0.65669	11.0655	8.85244	6.63933	4.42622	2.21311
0.68244	10.8981	8.71851	6.53889	4.35926	2.17963
0.68245	10.8981	8.71848	6.53886	4.35924	2.17962
0.75446	10.393	8.31437	6.23578	4.15719	2.07859
0.75447	10.3929	8.31432	6.23574	4.15716	2.07858
0.84096	9.72893	7.78314	5.83736	3.89157	1.94579
0.86123	9.56209	7.64967	5.73725	3.82484	1.91242
0.91936	9.06974	7.25579	5.44184	3.62789	1.81395
0.93792	8.90363	7.1229	5.34218	3.56145	1.78073
0.93793	8.9035	7.1228	5.3421	3.5614	1.7807
0.99156	8.42351	6.73881	5.0541	3.3694	1.6847
0.99157	8.42344	6.73876	5.05407	3.36938	1.68469
1.0088	8.26779	6.61423	4.96067	3.30712	1.65356
1.07504	7.66443	6.13154	4.59866	3.06577	1.53289
1.12213	7.24451	5.79561	4.3467	2.8978	1.4489
1.1374	7.11162	5.6893	4.26697	2.84465	1.42232
1.18202	6.72347	5.37877	4.03408	2.68939	1.34469
1.18203	6.72338	5.3787	4.03403	2.68935	1.34468
1.18203	6.72331	5.37865	4.03399	2.68933	1.34466
1.19654	6.59713	5.27771	3.95828	2.63885	1.31943
1.23903	6.25984	5.00787	3.75591	2.50394	1.25197
1.2935	5.83113	4.6649	3.49868	2.33245	1.16623
1.30677	5.7342	4.58736	3.44052	2.29368	1.14684
1.30678	5.73413	4.5873	3.44048	2.29365	1.14683
1.30678	5.73408	4.58726	3.44045	2.29363	1.14682
1.35854	5.38368	4.30695	3.23021	2.15347	1.07674
1.39613	5.12923	4.10339	3.07754	2.05169	1.02585
1.44469	4.85361	3.88289	2.91217	1.94145	0.97072
1.44471	4.85353	3.88283	2.91212	1.94141	0.97071
1.45658	4.78729	3.82983	2.87238	1.91492	0.95746
1.4566	4.78719	3.82975	2.87231	1.91487	0.95744
1.49168	4.59144	3.67315	2.75487	1.83658	0.91829
1.4917	4.59131	3.67305	2.75479	1.83653	0.91826
1.50321	4.53084	3.62467	2.7185	1.81233	0.90617
1.53724	4.38079	3.50463	2.62847	1.75231	0.87616
1.54844	4.33139	3.46511	2.59884	1.73256	0.86628
1.59236	4.1377	3.31016	2.48262	1.65508	0.82754
1.62453	4.02233	3.21786	2.4134	1.60893	0.80447
1.62454	4.02229	3.21783	2.41338	1.60892	0.80446
1.62454	4.02227	3.21782	2.41336	1.60891	0.80445
1.67677	3.84835	3.07868	2.30901	1.53934	0.76967
1.70738	3.75314	3.00251	2.25188	1.50126	0.75063
1.71743	3.72883	2.98306	2.2373	1.49153	0.74577
1.71745	3.72878	2.98302	2.23727	1.49151	0.74576
1.71745	3.72876	2.98301	2.23726	1.4915	0.74575
1.7473	3.65652	2.92522	2.19391	1.46261	0.7313
1.74732	3.65648	2.92518	2.19389	1.46259	0.7313
1.75715	3.63269	2.90615	2.17961	1.45308	0.72654
1.79598	3.53873	2.83098	2.12324	1.41549	0.70775
1.796	3.53867	2.83094	2.1232	1.41547	0.70773
1.82458	3.4877	2.79016	2.09262	1.39508	0.69754
1.86199	3.42485	2.73988	2.05491	1.36994	0.68497
1.86202	3.42481	2.73985	2.05489	1.36992	0.68496
1.89869	3.36321	2.69056	2.01792	1.34528	0.67264
1.8987	3.36319	2.69055	2.01791	1.34527	0.67264
1.90776	3.35224	2.68179	2.01134	1.34089	0.67045
1.9436	3.31174	2.64939	1.98704	1.32469	0.66235
1.9436	3.31173	2.64938	1.98704	1.32469	0.66235
1.97003	3.28187	2.6255	1.96912	1.31275	0.65637
1.97006	3.28184	2.62547	1.9691	1.31274	0.65637
1.97879	3.27197	2.61757	1.96318	1.30879	0.65439

## Sheet: Fig. 1d
s	η=0.1	η=0.2	η=0.3	η=0.4	η=0.5
0.18574	-0.20219	-0.40368	-0.60449	-0.80459	-1.00401
0.26267	-0.3541	-0.70576	-1.055	-1.40184	-1.7463
0.32171	-0.47876	-0.95258	-1.42153	-1.88565	-2.34499
0.37147	-0.58598	-1.16392	-1.73395	-2.29616	-2.85067
0.45496	-0.76769	-1.51965	-2.25621	-2.97768	-3.68437
0.52535	-0.92488	-1.82458	-2.69979	-3.55118	-4.37939
0.55721	-0.99616	-1.96187	-2.89805	-3.80561	-4.68543
0.55721	-0.99618	-1.9619	-2.8981	-3.80568	-4.68551
0.61602	-1.13185	-2.22155	-3.27067	-4.28073	-5.25317
0.64341	-1.19561	-2.34273	-3.44333	-4.4993	-5.51244
0.74294	-1.43676	-2.79637	-4.08297	-5.30047	-6.4526
0.76581	-1.49203	-2.89908	-4.22598	-5.47731	-6.65735
0.78801	-1.54432	-2.99566	-4.35962	-5.64145	-6.84611
0.78802	-1.54435	-2.99571	-4.35968	-5.64154	-6.84621
0.80962	-1.59612	-3.09097	-4.49098	-5.80216	-7.03016
0.87119	-1.74568	-3.36377	-4.8636	-6.2538	-7.5424
0.90992	-1.83597	-3.52604	-5.08183	-6.51399	-7.83235
0.92868	-1.8805	-3.60562	-5.18819	-6.64	-7.97184
0.96511	-1.96408	-3.75348	-5.38374	-6.869	-8.22217
0.96512	-1.9641	-3.75352	-5.38378	-6.86906	-8.22223
1.0507	-2.14984	-4.07498	-5.7989	-7.34264	-8.72502
1.06697	-2.18318	-4.13145	-5.87008	-7.42163	-8.80623
1.06699	-2.18321	-4.1315	-5.87014	-7.42169	-8.8063
1.08302	-2.21509	-4.18503	-5.93694	-7.49495	-8.88053
1.11441	-2.2764	-4.28695	-6.06268	-7.63103	-9.01621
1.11443	-2.27644	-4.287	-6.06275	-7.6311	-9.01628
1.14495	-2.33452	-4.38221	-6.17832	-7.75376	-9.13563
1.1893	-2.41223	-4.50629	-6.32415	-7.90224	-9.27219
1.21796	-2.46062	-4.58201	-6.41093	-7.98771	-9.34711
1.23203	-2.48392	-4.61802	-6.45157	-8.0269	-9.38037
1.28683	-2.56645	-4.74123	-6.58413	-8.14578	-9.46911
1.30015	-2.58449	-4.76702	-6.61012	-8.16658	-9.48097
1.31337	-2.60405	-4.79552	-6.63978	-8.19185	-9.49801
1.32642	-2.62262	-4.82214	-6.6668	-8.21387	-9.51135
1.32644	-2.62265	-4.82218	-6.66684	-8.2139	-9.51136
1.36488	-2.673	-4.89168	-6.73326	-8.26183	-9.5306
1.36489	-2.67302	-4.8917	-6.73328	-8.26184	-9.5306
1.40228	-2.71599	-4.94714	-6.78	-8.28567	-9.52257
1.40229	-2.716	-4.94715	-6.78001	-8.28568	-9.52257
1.42668	-2.74589	-4.98608	-6.81372	-8.30476	-9.52121
1.48588	-2.80746	-5.05874	-6.86401	-8.31164	-9.47248
1.50892	-2.82947	-5.08279	-6.87728	-8.30636	-9.44445
1.50894	-2.82949	-5.08281	-6.87729	-8.30637	-9.44444
1.52032	-2.84138	-5.09639	-6.88604	-8.30635	-9.43356
1.53163	-2.85266	-5.10883	-6.89322	-8.30449	-9.42066
1.57602	-2.89163	-5.14727	-6.90681	-8.27936	-9.35003
1.57604	-2.89165	-5.14729	-6.90681	-8.27934	-9.34998
1.58695	-2.89989	-5.15417	-6.90658	-8.26885	-9.32783
1.60853	-2.91715	-5.16927	-6.90796	-8.25027	-9.28657
1.61923	-2.9269	-5.17875	-6.91125	-8.24417	-9.26967
1.67162	-2.96799	-5.21242	-6.90969	-8.19319	-9.16379
1.67163	-2.96799	-5.21242	-6.90969	-8.19318	-9.16376
1.67164	-2.968	-5.21243	-6.90968	-8.19316	-9.16373
1.68191	-2.97473	-5.21651	-6.90594	-8.1791	-9.13856
1.69213	-2.98099	-5.21975	-6.90109	-8.1638	-9.11211
1.72246	-3.00413	-5.23704	-6.89671	-8.1303	-9.0472
1.74238	-3.0191	-5.2477	-6.89277	-8.1071	-9.00348
1.75223	-3.02596	-5.25193	-6.88943	-8.09401	-8.98014
1.81984	-3.06921	-5.27313	-6.85571	-7.99212	-8.80815
1.82931	-3.07603	-5.27723	-6.8524	-7.9796	-8.78622
1.83872	-3.08251	-5.28074	-6.84837	-7.9663	-8.76353
1.84805	-3.08863	-5.28367	-6.84364	-7.95229	-8.74018
1.84806	-3.08864	-5.28367	-6.84363	-7.95227	-8.74016
1.84808	-3.08865	-5.28367	-6.84363	-7.95225	-8.74012
1.85736	-3.09444	-5.28603	-6.8382	-7.9375	-8.71606
1.87584	-3.10508	-5.28909	-6.82524	-7.90573	-8.6657
1.87587	-3.10509	-5.28909	-6.82522	-7.90568	-8.66562
1.92129	-3.13262	-5.2983	-6.7955	-7.83057	-8.54614
1.93022	-3.13869	-5.30111	-6.79092	-7.81734	-8.5245
1.93024	-3.1387	-5.30111	-6.79091	-7.81731	-8.52446
1.97441	-3.16503	-5.3083	-6.75966	-7.74249	-8.40804
1.98313	-3.1695	-5.3084	-6.75182	-7.7259	-8.38324
1.98314	-3.1695	-5.3084	-6.75181	-7.72587	-8.3832
