# Supplementary material for: Revealing disorder parameter and deformation electron density using electron diffraction
Source: Nat Commun. 2025 Jul 1;16:5811. doi: 10.1038/s41467-025-60966-0 (PMC12214857; doi:10.1038/s41467-025-60966-0)
Supplement: Supplementary file 3 — Source Data [file 41467_2025_60966_MOESM3_ESM.zip › Source Data/Figure 2.xlsx]

## Sheet: Fig. 2e
η	order (950.9 Å)	disorder (772.2 Å)	disorder (4403.4 Å)
0	0.17778	0.28538	0.37138
0.02	0.19017	0.28122	0.36494
0.04	0.20396	0.27652	0.35863
0.06	0.21794	0.27107	0.35261
0.08	0.23121	0.26524	0.34693
0.1	0.24323	0.25887	0.34147
0.12	0.25375	0.25192	0.33608
0.14	0.26274	0.24485	0.33058
0.16	0.27079	0.23824	0.32487
0.18	0.27908	0.23268	0.31895
0.2	0.28556	0.22895	0.31286
0.22	0.29333	0.22787	0.30671
0.24	0.30179	0.22924	0.30059
0.26	0.31153	0.23129	0.29457
0.28	0.32318	0.23088	0.28866
0.3	0.3373	0.22022	0.28283
0.32	0.35326	0.21259	0.27706
0.34	0.36964	0.20548	0.27128
0.36	0.37963	0.19925	0.2655
0.38	0.35858	0.19411	0.25972
0.4	0.35644	0.1901	0.25394
0.42	0.35394	0.18707	0.24823
0.44	0.35171	0.18479	0.24253
0.46	0.34937	0.18301	0.23698
0.48	0.34746	0.1815	0.23155
0.5	0.3458	0.1801	0.22627
0.52	0.34441	0.17867	0.22116
0.54	0.34334	0.17712	0.21623
0.56	0.34266	0.17537	0.21152
0.58	0.34293	0.17338	0.20706
0.6	0.34343	0.17111	0.20288
0.62	0.34446	0.16857	0.19902
0.64	0.34615	0.16574	0.19553
0.66	0.34831	0.16268	0.19242
0.68	0.35119	0.1594	0.1897
0.7	0.3543	0.156	0.1874
0.72	0.35768	0.15253	0.18549
0.74	0.36122	0.14913	0.18396
0.76	0.36477	0.14591	0.18278
0.78	0.36818	0.14304	0.18192
0.8	0.37134	0.14072	0.18134
0.82	0.37419	0.13911	0.18099
0.84	0.37666	0.13831	0.18084
0.86	0.37873	0.13826	0.18083
0.88	0.38039	0.13876	0.18091
0.9	0.38167	0.1396	0.18105
0.92	0.38259	0.14055	0.18121
0.94	0.38322	0.14144	0.18136
0.96	0.38364	0.14216	0.18148
0.98	0.38387	0.14262	0.18156
1	0.38396	0.14278	0.18159

## Sheet: Fig. 2i
η	Biso	Rw
0	0.1	0.1942
0	0.2	0.17783
0	0.3	0.18436
0	0.4	0.20032
0	0.5	0.21997
0	0.6	0.24011
0	0.7	0.26004
0	0.8	0.27879
0	0.9	0.29552
0	1	0.31086
0	1.1	0.32486
0.1	0.1	0.25173
0.1	0.2	0.24324
0.1	0.3	0.24824
0.1	0.4	0.26019
0.1	0.5	0.2742
0.1	0.6	0.28809
0.1	0.7	0.3009
0.1	0.8	0.3129
0.1	0.9	0.32357
0.1	1	0.33301
0.1	1.1	0.34188
0.2	0.1	0.28585
0.2	0.2	0.29062
0.2	0.3	0.30213
0.2	0.4	0.31497
0.2	0.5	0.32672
0.2	0.6	0.33698
0.2	0.7	0.34553
0.2	0.8	0.35289
0.2	0.9	0.35924
0.2	1	0.36455
0.2	1.1	0.36925
0.3	0.1	0.33723
0.3	0.2	0.34668
0.3	0.3	0.35872
0.3	0.4	0.36817
0.3	0.5	0.37076
0.3	0.6	0.36658
0.3	0.7	0.36963
0.3	0.8	0.37526
0.3	0.9	0.38283
0.3	1	0.39151
0.3	1.1	0.4005
0.4	0.1	0.39207
0.4	0.2	0.38403
0.4	0.3	0.37336
0.4	0.4	0.36422
0.4	0.5	0.35851
0.4	0.6	0.35644
0.4	0.7	0.35764
0.4	0.8	0.36193
0.4	0.9	0.36855
0.4	1	0.37688
0.4	1.1	0.38637
0.5	0.1	0.39316
0.5	0.2	0.37553
0.5	0.3	0.36244
0.5	0.4	0.35345
0.5	0.5	0.34793
0.5	0.6	0.34568
0.5	0.7	0.34631
0.5	0.8	0.34957
0.5	0.9	0.35517
0.5	1	0.36259
0.5	1.1	0.37171
0.6	0.1	0.3924
0.6	0.2	0.37078
0.6	0.3	0.35754
0.6	0.4	0.34953
0.6	0.5	0.34468
0.6	0.6	0.34272
0.6	0.7	0.34324
0.6	0.8	0.34589
0.6	0.9	0.35055
0.6	1	0.35702
0.6	1.1	0.36485
0.7	0.1	0.40758
0.7	0.2	0.38623
0.7	0.3	0.37217
0.7	0.4	0.36303
0.7	0.5	0.35737
0.7	0.6	0.35461
0.7	0.7	0.3542
0.7	0.8	0.35565
0.7	0.9	0.35886
0.7	1	0.36356
0.7	1.1	0.3696
0.8	0.1	0.42127
0.8	0.2	0.40654
0.8	0.3	0.39343
0.8	0.4	0.38383
0.8	0.5	0.37728
0.8	0.6	0.37335
0.8	0.7	0.37156
0.8	0.8	0.37158
0.8	0.9	0.37319
0.8	1	0.37613
0.8	1.1	0.38022
0.9	0.1	0.41594
0.9	0.2	0.40622
0.9	0.3	0.39834
0.9	0.4	0.39196
0.9	0.5	0.38713
0.9	0.6	0.38389
0.9	0.7	0.38212
0.9	0.8	0.38169
0.9	0.9	0.38252
0.9	1	0.38446
0.9	1.1	0.38732
1	0.1	0.40784
1	0.2	0.39956
1	0.3	0.39424
1	0.4	0.39041
1	0.5	0.38731
1	0.6	0.38531
1	0.7	0.38419
1	0.8	0.38395
1	0.9	0.38474
1	1	0.38647
1	1.1	0.38899
--	--
--	--
--	--
--	--
--	--
--	--
--	--
--	--
--	--
--	--
--	--
--	--
--	--
--	--
--	--
--	--
--	--
--	--
--	--
--	--
--	--
--	--
--	--
--	--
--	--
--	--
--	--
--	--
--	--
--	--
--	--
--	--
--	--
--	--
--	--
--	--
--	--
--	--
--	--
--	--
--	--
--	--
--	--
--	--
--	--
--	--
--	--
--	--
--	--
--	--
--	--

## Sheet: Fig. 2j
η	Biso	Rw
0	0.1	0.28762
0	0.2	0.28544
0	0.3	0.28604
0	0.4	0.29002
0	0.5	0.29524
0	0.6	0.30082
0	0.7	0.30695
0	0.8	0.31326
0	0.9	0.3196
0	1	0.32613
0	1.1	0.3325
0.1	0.1	0.25887
0.1	0.2	0.26173
0.1	0.3	0.26635
0.1	0.4	0.27173
0.1	0.5	0.27802
0.1	0.6	0.28418
0.1	0.7	0.29057
0.1	0.8	0.29742
0.1	0.9	0.30387
0.1	1	0.31021
0.1	1.1	0.31656
0.2	0.1	0.22982
0.2	0.2	0.23955
0.2	0.3	0.24844
0.2	0.4	0.25524
0.2	0.5	0.26062
0.2	0.6	0.26696
0.2	0.7	0.27525
0.2	0.8	0.28442
0.2	0.9	0.29365
0.2	1	0.30185
0.2	1.1	0.30841
0.3	0.1	0.23224
0.3	0.2	0.22451
0.3	0.3	0.2204
0.3	0.4	0.22192
0.3	0.5	0.22871
0.3	0.6	0.23876
0.3	0.7	0.25056
0.3	0.8	0.26351
0.3	0.9	0.27645
0.3	1	0.28905
0.3	1.1	0.30113
0.4	0.1	0.21994
0.4	0.2	0.19743
0.4	0.3	0.1902
0.4	0.4	0.19347
0.4	0.5	0.2029
0.4	0.6	0.21579
0.4	0.7	0.23012
0.4	0.8	0.24515
0.4	0.9	0.26016
0.4	1	0.27456
0.4	1.1	0.28824
0.5	0.1	0.22333
0.5	0.2	0.19371
0.5	0.3	0.18127
0.5	0.4	0.18162
0.5	0.5	0.18985
0.5	0.6	0.20225
0.5	0.7	0.21667
0.5	0.8	0.23188
0.5	0.9	0.24716
0.5	1	0.26195
0.5	1.1	0.2759
0.6	0.1	0.2223
0.6	0.2	0.18905
0.6	0.3	0.17352
0.6	0.4	0.1717
0.6	0.5	0.17861
0.6	0.6	0.19028
0.6	0.7	0.2043
0.6	0.8	0.21933
0.6	0.9	0.23436
0.6	1	0.24899
0.6	1.1	0.26281
0.7	0.1	0.20974
0.7	0.2	0.17464
0.7	0.3	0.15844
0.7	0.4	0.15665
0.7	0.5	0.16391
0.7	0.6	0.17606
0.7	0.7	0.19041
0.7	0.8	0.20557
0.7	0.9	0.22057
0.7	1	0.23503
0.7	1.1	0.24872
0.8	0.1	0.18387
0.8	0.2	0.15406
0.8	0.3	0.14171
0.8	0.4	0.14243
0.8	0.5	0.15114
0.8	0.6	0.16399
0.8	0.7	0.17857
0.8	0.8	0.19357
0.8	0.9	0.20836
0.8	1	0.22256
0.8	1.1	0.23614
0.9	0.1	0.18272
0.9	0.2	0.15319
0.9	0.3	0.14066
0.9	0.4	0.14106
0.9	0.5	0.14894
0.9	0.6	0.16061
0.9	0.7	0.17398
0.9	0.8	0.18793
0.9	0.9	0.20187
0.9	1	0.21552
0.9	1.1	0.22877
1	0.1	0.1871
1	0.2	0.15765
1	0.3	0.14433
1	0.4	0.1437
1	0.5	0.15051
1	0.6	0.16118
1	0.7	0.17369
1	0.8	0.18699
1	0.9	0.20041
1	1	0.21372
1	1.1	0.22674

## Sheet: Fig. 2k
η	Biso	Rw
0	0.1	0.40211
0	0.2	0.38031
0	0.3	0.3721
0	0.4	0.37172
0	0.5	0.37431
0	0.6	0.37826
0	0.7	0.3827
0	0.8	0.38722
0	0.9	0.39159
0	1	0.39569
0	1.1	0.39936
0.1	0.1	0.38078
0.1	0.2	0.35272
0.1	0.3	0.3427
0.1	0.4	0.34167
0.1	0.5	0.34429
0.1	0.6	0.3487
0.1	0.7	0.35383
0.1	0.8	0.35909
0.1	0.9	0.36421
0.1	1	0.36903
0.1	1.1	0.37332
0.2	0.1	0.36721
0.2	0.2	0.33026
0.2	0.3	0.31544
0.2	0.4	0.31289
0.2	0.5	0.31534
0.2	0.6	0.32006
0.2	0.7	0.32567
0.2	0.8	0.33139
0.2	0.9	0.33696
0.2	1	0.34218
0.2	1.1	0.34683
0.3	0.1	0.3469
0.3	0.2	0.30396
0.3	0.3	0.28637
0.3	0.4	0.28283
0.3	0.5	0.2853
0.3	0.6	0.29055
0.3	0.7	0.29688
0.3	0.8	0.30333
0.3	0.9	0.30964
0.3	1	0.31555
0.3	1.1	0.32083
0.4	0.1	0.3315
0.4	0.2	0.28074
0.4	0.3	0.2589
0.4	0.4	0.25393
0.4	0.5	0.25635
0.4	0.6	0.26214
0.4	0.7	0.26924
0.4	0.8	0.27646
0.4	0.9	0.28355
0.4	1	0.2902
0.4	1.1	0.29616
0.5	0.1	0.31168
0.5	0.2	0.25624
0.5	0.3	0.23188
0.5	0.4	0.22626
0.5	0.5	0.2291
0.5	0.6	0.23578
0.5	0.7	0.24388
0.5	0.8	0.25207
0.5	0.9	0.26009
0.5	1	0.26761
0.5	1.1	0.27437
0.6	0.1	0.29505
0.6	0.2	0.23508
0.6	0.3	0.20863
0.6	0.4	0.20286
0.6	0.5	0.20638
0.6	0.6	0.21402
0.6	0.7	0.22313
0.6	0.8	0.23224
0.6	0.9	0.24112
0.6	1	0.24944
0.6	1.1	0.25695
0.7	0.1	0.28083
0.7	0.2	0.22065
0.7	0.3	0.19342
0.7	0.4	0.18738
0.7	0.5	0.19111
0.7	0.6	0.19922
0.7	0.7	0.20887
0.7	0.8	0.21854
0.7	0.9	0.22796
0.7	1	0.23681
0.7	1.1	0.24483
0.8	0.1	0.28
0.8	0.2	0.21827
0.8	0.3	0.18896
0.8	0.4	0.18138
0.8	0.5	0.18417
0.8	0.6	0.19181
0.8	0.7	0.2013
0.8	0.8	0.21098
0.8	0.9	0.22052
0.8	1	0.22954
0.8	1.1	0.23776
0.9	0.1	0.28654
0.9	0.2	0.22288
0.9	0.3	0.19114
0.9	0.4	0.18145
0.9	0.5	0.18276
0.9	0.6	0.18951
0.9	0.7	0.19847
0.9	0.8	0.20786
0.9	0.9	0.21726
0.9	1	0.22624
0.9	1.1	0.23448
1	0.1	0.29119
1	0.2	0.22595
1	0.3	0.19292
1	0.4	0.18226
1	0.5	0.18289
1	0.6	0.18919
1	0.7	0.19789
1	0.8	0.20712
1	0.9	0.21643
1	1	0.22536
1	1.1	0.23358
