# Supplementary material for: Revealing disorder parameter and deformation electron density using electron diffraction
Source: Nat Commun. 2025 Jul 1;16:5811. doi: 10.1038/s41467-025-60966-0 (PMC12214857; doi:10.1038/s41467-025-60966-0)
Supplement: Supplementary file 3 — Source Data [file 41467_2025_60966_MOESM3_ESM.zip › Source Data/Figure 3.xlsx]

## Sheet: Fig. 3c
Fitting parameters	Rw
1	0.25596
2	0.24654
3	0.20024
4	0.19823
5	0.19602

## Sheet: Fig. 3e
Thickness	Biso	Thickness	Biso
2641.07	0.52364	4384.89	0.48163
2639.94	0.43554	4177.76	0.46697
2669.37	0.49123	4025.79	0.48858
2651.19	0.51717	4039.39	0.49275

## Sheet: Fig. 3f
Thickness	F111	Thickness	F111
2641.07	27.181	4384.89	27.1681
2639.94	27.1673	4177.76	27.1787
2669.37	27.1818	4025.79	27.1815
2651.19	27.1982	4039.39	27.1927

## Sheet: Fig. 3g
Thickness	F200	Thickness	F200
2641.07	25.4992	4384.89	25.5476
2639.94	25.5166	4177.76	25.5142
2669.37	25.5313	4025.79	25.5444
2651.19	25.4923	4039.39	25.5222

## Sheet: Fig. 3h
Thickness	F220	Thickness	F220
2641.07	21.4476	4384.89	21.401
2639.94	21.3546	4177.76	21.4105
2669.37	21.4035	4025.79	21.5159
2651.19	21.5481	4039.39	21.3738
