# Supplementary material for: Revealing disorder parameter and deformation electron density using electron diffraction
Source: Nat Commun. 2025 Jul 1;16:5811. doi: 10.1038/s41467-025-60966-0 (PMC12214857; doi:10.1038/s41467-025-60966-0)
Supplement: Supplementary file 3 — Source Data [file 41467_2025_60966_MOESM3_ESM.zip › Source Data/Figure 4.xlsx]

## Sheet: Fig. 4c
Fe	Pd
0.11368	0.51401
0.26126	0.25407
0.01062	0.14411
0.45787	0.16209
0.08013	0.14749
0.14365	0.33684
0.09863	0.05099
0.04485	0.54681
0.02295	0.13913
0.07142	0.30621
0.00706	0.07398
0.23807	0.1705
0.30841	0.14818
0.5327	0.0388
0.03242	0.15743
0.03336	0.04357
0.08808	0.04566
0.03137	0.10224
0.08786	0.00597
0.01429	0.18342
0.67433	0.20597
0.02194	0.12917
0.23802	0.45663
0.12549	0.21038
0.06165	0.1431
0.00247	0.20306
0.05703	0.23979
0.12486	0.07115
0.03273	0.14128
0.19188	0.08908
0.02568	0.74641
0.12497	0.09039
0.31852	0.08452
0.28511	0.69702
0.07452	0.35892
0.01396	0.3783
0.82813	0.12365
0.00468	0.05037
0.2533	0.17758
0.10531	0.31475
0.82831	0.15125
0.07737	0.04947
0.49588	0.34999
0.40315	0.20268
0.17795	0.12103
0.25681	0.329
0.01351	0.10096
0.10501	0.22008
0.00276	0.13108
0.06648	0.52318
0.06927	0.00803
0.70362	0.02697
0.05452	0.23719
0.08759	0.47862
0.01485	0.23664
0.02336	0.07706
0.0773	0.1059
0.08038	0.2586
0.07346	0.14865
0.2178	0.21075
0.04183	0.42033
0.3682	0.02982
0.06519	0.16616
0.28973	0.25873
0.18063	0.13812
0.03903	0.2135
0.48016	0.35671
0.12902	0.0513
0.05185	0.06892
0.05433	0.7338
0.15696	0.08285
0.57724	0.39015
0.0409	0.18168
0.25013	0.06963
0.23494	0.02744
0.02811	1.04992
0.17639	0.01211
0.10552	0.43808
0.08776	0.46714
0.32651	0.08341
0.14426	0.6011
0.46738	0.40858
0.10348	0.08393
0.21667	0.34108
0.18349	0.26497
0.23826	0.56312
0.03302	0.2785
0.10206	0.33989
0.05718	0.04118
0.08268	0.14392
0.15271	0.26337
0.19303	0.05267
0.22952	0.12081
0.02432	0.30058
0.15401	0.36264
1.28787	0.02504
0.20826	0.19366
0.04523	0.27692
0.05774	0.22648
0.03672	0.06792
0.72413	0.06736
0.14903	0.08055
0.10731	0.4511
0.60884	0.29008
0.08959	0.16065
0.04446	0.40549
0.44878	0.08912
0.25085	0.05118
0.23067	0.36358
0.64362	0.31905
0.28324	0.16539
0.0935	0.33103
0.32909	0.09505
0.4229	0.30909
0.08714	0.03883
0.14884	0.14913
0.15168	0.22976
0.05192	0.52034
0.20649	0.1257
0.17544	0.24622
0.0303	0.25691
0.17984	0.3588
0.08434	0.20378
0.22122	0.07585
0.38514	0.16294
0.17157	0.59305
0.02351	0.17557
0.60889	0.47999

## Sheet: Fig. 4d
DWF	BFe	BPd
Biso-B11	0.18	0.275
Biso-B33	0.28	0.175
Bstatic	0.2023	0.24087

## Sheet: Fig. 4e
Reflection	FgEXP-FgIAM: disordered	FgEXP-FgIAM: ordered	FgEXP-FgIAM: ordered (002)
111	-0.183	-0.2105
200	-0.219	-0.203	-0.187
