# Supplementary material for: Revealing disorder parameter and deformation electron density using electron diffraction
Source: Nat Commun. 2025 Jul 1;16:5811. doi: 10.1038/s41467-025-60966-0 (PMC12214857; doi:10.1038/s41467-025-60966-0)
Supplement: Supplementary file 3 — Source Data [file 41467_2025_60966_MOESM3_ESM.zip › Source Data/Figure 5.xlsx]

## Sheet: Fig. 5f
Configuration	Percentage
tP2	50
oP4	50
tP4	50
tP8	50
oP8	12.5

## Sheet: Fig. 5g
Configuration	Electron density: Pd-Pd	STDEV.S	Electron density: Pd-Fe	STDEV.S	Electron density: Fe-Fe	STDEV.S
tP2	0.3383	0	0.2724	0	0.2459	0
oP4	0.33205	0.00318	0.27107	0.00303	0.24535	0.00163
tP4	0.33075	0.00629	0.2702	0	0.2445	0.00113
tP8	0.33337	0.0031	0.27215	0.00318	0.24283	0.0093
oP8	0.33458	0.00291	0.27321	0.00301	0.24408	0.00346

## Sheet: Fig. 5h
NNFe	Tp2	oP4	tP4	tP8	oP8		FCC
4	0.44118					0.44694
6		0.32814		0.33569	0.34354	0.32993
8			0.23923
12							0
