# Supplementary material for: Revealing disorder parameter and deformation electron density using electron diffraction
Source: Nat Commun. 2025 Jul 1;16:5811. doi: 10.1038/s41467-025-60966-0 (PMC12214857; doi:10.1038/s41467-025-60966-0)
Supplement: Supplementary file 3 — Source Data [file 41467_2025_60966_MOESM3_ESM.zip › Source Data/Supplementary Information.xlsx]

## Sheet: fig. S7
Grid size N	Rw
31	0.31604
41	0.24911
51	0.22316
61	0.22005
71	0.22281
81	0.22589
91	0.22843
101	0.23021

## Sheet: fig. S8
σ	Rw
0	0.22005
0.1	0.22005
0.2	0.22005
0.3	0.22005
0.4	0.21949
0.5	0.21542
0.6	0.20904
0.7	0.20795
0.8	0.21336
0.9	0.2215
1	0.22958
1.1	0.23657
1.5	0.25392
2	0.26311
3	0.26956
4	0.27178

## Sheet: fig. S9a
fig. S9a	fG	Rw		fig. S9b	fL	Rw		fig. S9c	fG	fL	fV		fig. S9d	fG	fL	Rw
	0.83255	0.22661			0.2	0.21316			0	0.2	0.20001			0	0.2	0.21316
	0.99907	0.21978			0.22	0.21079			0	0.22	0.22001			0	0.22	0.21079
	1.16558	0.21278			0.24	0.20857			0	0.24	0.24001			0	0.24	0.20857
	1.33209	0.20794			0.26	0.20656			0	0.26	0.26001			0	0.26	0.20656
	1.4986	0.20525			0.28	0.20479			0	0.28	0.28001			0	0.28	0.20479
	1.66511	0.2042			0.3	0.2033			0	0.3	0.30001			0	0.3	0.2033
	1.83162	0.20456			0.32	0.20212			0	0.32	0.32001			0	0.32	0.20212
	1.99813	0.20616			0.34	0.20124			0	0.34	0.34001			0	0.34	0.20124
	2.16464	0.2088			0.36	0.20069			0	0.36	0.36001			0	0.36	0.20069
	2.33115	0.21218			0.38	0.20045			0	0.38	0.38001			0	0.38	0.20045
	2.49766	0.216			0.4	0.2005			0	0.4	0.40001			0	0.4	0.2005
	3.33022	0.23479			0.42	0.20084			0	0.42	0.42001			0	0.42	0.20084
	4.16277	0.24773			0.44	0.20143			0	0.44	0.44001			0	0.44	0.20143
	4.99533	0.25579			0.46	0.20225			0	0.46	0.46001			0	0.46	0.20225
					0.48	0.20328			0	0.48	0.48001			0	0.48	0.20328
					0.5	0.20449			0	0.5	0.50001			0	0.5	0.20449
					0.52	0.20585			0	0.52	0.52001			0	0.52	0.20585
					0.54	0.20734			0	0.54	0.54001			0	0.54	0.20734
					0.56	0.20894			0	0.56	0.56001			0	0.56	0.20894
					0.58	0.21063			0	0.58	0.58001			0	0.58	0.21063
					0.6	0.21238			0	0.6	0.60002			0	0.6	0.21238
									0.11774	0.04	0.14058			0.11774	0.04	0.22925
									0.11774	0.08	0.16624			0.11774	0.08	0.22647
									0.11774	0.12	0.19445			0.11774	0.12	0.22233
									0.11774	0.16	0.22483			0.11774	0.16	0.21737
									0.11774	0.2	0.25699			0.11774	0.2	0.21227
									0.11774	0.22	0.27363			0.11774	0.22	0.20988
									0.11774	0.24	0.29058			0.11774	0.24	0.20763
									0.11774	0.26	0.30781			0.11774	0.26	0.20565
									0.11774	0.28	0.3253			0.11774	0.28	0.20395
									0.11774	0.3	0.343			0.11774	0.3	0.20258
									0.11774	0.32	0.36091			0.11774	0.32	0.20155
									0.11774	0.34	0.37899			0.11774	0.34	0.20087
									0.11774	0.36	0.39722			0.11774	0.36	0.20054
									0.11774	0.38	0.4156			0.11774	0.38	0.20054
									0.11774	0.4	0.4341			0.11774	0.4	0.20087
									0.11774	0.42	0.45271			0.11774	0.42	0.20148
									0.11774	0.44	0.47143			0.11774	0.44	0.20237
									0.11774	0.46	0.49023			0.11774	0.46	0.20348
									0.11774	0.48	0.50912			0.11774	0.48	0.20481
									0.11774	0.5	0.52809			0.11774	0.5	0.20631
									0.11774	0.52	0.54712			0.11774	0.52	0.20796
									0.11774	0.56	0.58536			0.11774	0.56	0.2116
									0.11774	0.6	0.62381			0.11774	0.6	0.21555
									0.23548	0.04	0.25759			0.23548	0.04	0.22925
									0.23548	0.08	0.28116			0.23548	0.08	0.22649
									0.23548	0.12	0.30614			0.23548	0.12	0.22233
									0.23548	0.16	0.33248			0.23548	0.16	0.21738
									0.23548	0.2	0.36009			0.23548	0.2	0.21227
									0.23548	0.24	0.3889			0.23548	0.24	0.20763
									0.23548	0.28	0.41878			0.23548	0.28	0.20395
									0.23548	0.32	0.44966			0.23548	0.32	0.20155
									0.23548	0.36	0.48142			0.23548	0.36	0.20054
									0.23548	0.4	0.51398			0.23548	0.4	0.20087
									0.23548	0.44	0.54725			0.23548	0.44	0.20237
									0.23548	0.48	0.58116			0.23548	0.48	0.20481
									0.23548	0.52	0.61563			0.23548	0.52	0.20796
									0.23548	0.56	0.65059			0.23548	0.56	0.2116
									0.23548	0.6	0.68601			0.23548	0.6	0.21555
									0.35322	0.22	0.48533			0.35322	0.22	0.20985
									0.35322	0.26	0.51232			0.35322	0.26	0.20565
									0.35322	0.3	0.54014			0.35322	0.3	0.20258
									0.35322	0.34	0.56875			0.35322	0.34	0.20087
									0.35322	0.38	0.59811			0.35322	0.38	0.20054
									0.35322	0.42	0.62817			0.35322	0.42	0.20148
									0.35322	0.46	0.65889			0.35322	0.46	0.20348
									0.35322	0.5	0.69022			0.35322	0.5	0.20631
									0.47096	0.04	0.4927			0.47096	0.04	0.22924
									0.47096	0.08	0.51518			0.47096	0.08	0.22646
									0.47096	0.12	0.53838			0.47096	0.12	0.22233
									0.47096	0.16	0.56231			0.47096	0.16	0.21737
									0.47096	0.2	0.58695			0.47096	0.2	0.21227
									0.47096	0.24	0.61228			0.47096	0.24	0.20763
									0.47096	0.28	0.63829			0.47096	0.28	0.20395
									0.47096	0.32	0.66496			0.47096	0.32	0.20155
									0.47096	0.36	0.69227			0.47096	0.36	0.20054
									0.47096	0.4	0.72019			0.47096	0.4	0.20087
									0.47096	0.44	0.74871			0.47096	0.44	0.20237
									0.47096	0.48	0.77779			0.47096	0.48	0.20481
									0.47096	0.52	0.80742			0.47096	0.52	0.20796
									0.47096	0.56	0.83756			0.47096	0.56	0.2116
									0.47096	0.6	0.8682			0.47096	0.6	0.21555
									0.58871	0.22	0.7151			0.58871	0.22	0.20981
									0.58871	0.26	0.73995			0.58871	0.26	0.20562
									0.58871	0.3	0.76535			0.58871	0.3	0.20256
									0.58871	0.34	0.79129			0.58871	0.34	0.20086
									0.58871	0.38	0.81776			0.58871	0.38	0.20054
									0.58871	0.42	0.84476			0.58871	0.42	0.20149
									0.58871	0.46	0.87225			0.58871	0.46	0.2035
									0.58871	0.5	0.90024			0.58871	0.5	0.20633
									0.70645	0.04	0.72806			0.70645	0.04	0.22843
									0.70645	0.08	0.75017			0.70645	0.08	0.22571
									0.70645	0.12	0.77277			0.70645	0.12	0.22164
									0.70645	0.16	0.79585			0.70645	0.16	0.21677
									0.70645	0.2	0.81942			0.70645	0.2	0.21177
									0.70645	0.24	0.84347			0.70645	0.24	0.20724
									0.70645	0.28	0.86798			0.70645	0.28	0.20368
									0.70645	0.32	0.89297			0.70645	0.32	0.20139
									0.70645	0.36	0.91842			0.70645	0.36	0.20049
									0.70645	0.4	0.94432			0.70645	0.4	0.20091
									0.70645	0.44	0.97066			0.70645	0.44	0.20248
									0.70645	0.48	0.99744			0.70645	0.48	0.20499
									0.70645	0.52	1.02464			0.70645	0.52	0.20819
									0.70645	0.56	1.05226			0.70645	0.56	0.21187
									0.70645	0.6	1.08028			0.70645	0.6	0.21585
									0.82419	0.22	0.94808			0.82419	0.22	0.20804
									0.82419	0.26	0.97195			0.82419	0.26	0.20432
									0.82419	0.3	0.99624			0.82419	0.3	0.20174
									0.82419	0.34	1.02092			0.82419	0.34	0.2005
									0.82419	0.38	1.04601			0.82419	0.38	0.20059
									0.82419	0.42	1.07149			0.82419	0.42	0.20188
									0.82419	0.46	1.09735			0.82419	0.46	0.20417
									0.82419	0.5	1.1236			0.82419	0.5	0.20723
									0.83255	0	0.83255			0.83255	0	0.22661
									0.94193	0.04	0.96348			0.94193	0.04	0.2215
									0.94193	0.08	0.98541			0.94193	0.08	0.21916
									0.94193	0.12	1.0077			0.94193	0.12	0.2157
									0.94193	0.16	1.03036			0.94193	0.16	0.21163
									0.94193	0.2	1.05338			0.94193	0.2	0.20758
									0.94193	0.24	1.07677			0.94193	0.24	0.20411
									0.94193	0.28	1.10052			0.94193	0.28	0.20162
									0.94193	0.32	1.12462			0.94193	0.32	0.20038
									0.94193	0.36	1.14908			0.94193	0.36	0.20043
									0.94193	0.4	1.17389			0.94193	0.4	0.20168
									0.94193	0.44	1.19905			0.94193	0.44	0.20394
									0.94193	0.48	1.22456			0.94193	0.48	0.207
									0.94193	0.52	1.2504			0.94193	0.52	0.21062
									0.94193	0.56	1.27658			0.94193	0.56	0.21462
									0.94193	0.6	1.30308			0.94193	0.6	0.21882
									0.99907	0	0.99907			0.99907	0	0.21978
									1.05967	0.22	1.18216			1.05967	0.22	0.20338
									1.05967	0.26	1.20548			1.05967	0.26	0.20125
									1.05967	0.3	1.22913			1.05967	0.3	0.20024
									1.05967	0.34	1.2531			1.05967	0.34	0.20045
									1.05967	0.38	1.27738			1.05967	0.38	0.20182
									1.05967	0.42	1.30198			1.05967	0.42	0.20419
									1.05967	0.46	1.32689			1.05967	0.46	0.20734
									1.05967	0.5	1.3521			1.05967	0.5	0.21107
									1.16558	0	1.16558			1.16558	0	0.21278
									1.17741	0.04	1.19893			1.17741	0.04	0.21175
									1.17741	0.08	1.22074			1.17741	0.08	0.21009
									1.17741	0.12	1.24285			1.17741	0.12	0.20771
									1.17741	0.16	1.26525			1.17741	0.16	0.20507
									1.17741	0.2	1.28795			1.17741	0.2	0.20268
									1.17741	0.24	1.31094			1.17741	0.24	0.20099
									1.17741	0.28	1.33421			1.17741	0.28	0.20029
									1.17741	0.32	1.35778			1.17741	0.32	0.20072
									1.17741	0.36	1.38164			1.17741	0.36	0.20225
									1.17741	0.4	1.40578			1.17741	0.4	0.20474
									1.17741	0.44	1.4302			1.17741	0.44	0.20801
									1.17741	0.48	1.45491			1.17741	0.48	0.21184
									1.17741	0.52	1.47989			1.17741	0.52	0.21603
									1.17741	0.56	1.50516			1.17741	0.56	0.22045
									1.17741	0.6	1.5307			1.17741	0.6	0.22496
									1.29515	0.22	1.41674			1.29515	0.22	0.201
									1.29515	0.26	1.43972			1.29515	0.26	0.20058
									1.29515	0.3	1.46296			1.29515	0.3	0.2012
									1.29515	0.34	1.48646			1.29515	0.34	0.20285
									1.29515	0.38	1.51022			1.29515	0.38	0.20544
									1.29515	0.42	1.53424			1.29515	0.42	0.20879
									1.29515	0.46	1.55853			1.29515	0.46	0.2127
									1.29515	0.5	1.58307			1.29515	0.5	0.21698
									1.33209	0	1.33209			1.33209	0	0.20794
									1.41289	0.04	1.43439			1.41289	0.04	0.20601
									1.41289	0.08	1.45613			1.41289	0.08	0.20499
									1.41289	0.12	1.47811			1.41289	0.12	0.2036
									1.41289	0.16	1.50034			1.41289	0.16	0.20223
									1.41289	0.2	1.52282			1.41289	0.2	0.2013
									1.41289	0.24	1.54554			1.41289	0.24	0.20111
									1.41289	0.28	1.5685			1.41289	0.28	0.20186
									1.41289	0.32	1.59171			1.41289	0.32	0.20359
									1.41289	0.36	1.61515			1.41289	0.36	0.20623
									1.41289	0.4	1.63884			1.41289	0.4	0.20961
									1.41289	0.44	1.66277			1.41289	0.44	0.21356
									1.41289	0.48	1.68693			1.41289	0.48	0.21788
									1.41289	0.52	1.71133			1.41289	0.52	0.22245
									1.41289	0.56	1.73597			1.41289	0.56	0.22714
									1.41289	0.6	1.76084			1.41289	0.6	0.23169
									1.4986	0	1.4986			1.4986	0	0.20525
									1.53063	0.22	1.6516			1.53063	0.22	0.20183
									1.53063	0.26	1.67433			1.53063	0.26	0.20268
									1.53063	0.3	1.69729			1.53063	0.3	0.20445
									1.53063	0.34	1.72046			1.53063	0.34	0.2071
									1.53063	0.38	1.74386			1.53063	0.38	0.21049
									1.53063	0.42	1.76749			1.53063	0.42	0.21445
									1.53063	0.46	1.79133			1.53063	0.46	0.2188
									1.53063	0.5	1.81539			1.53063	0.5	0.22342
									1.64837	0.04	1.66985			1.64837	0.04	0.20404
									1.64837	0.08	1.69154			1.64837	0.08	0.20353
									1.64837	0.12	1.71344			1.64837	0.12	0.20294
									1.64837	0.16	1.73555			1.64837	0.16	0.20259
									1.64837	0.2	1.75786			1.64837	0.2	0.20276
									1.64837	0.24	1.78039			1.64837	0.24	0.2037
									1.64837	0.28	1.80313			1.64837	0.28	0.20549
									1.64837	0.32	1.82607			1.64837	0.32	0.20812
									1.64837	0.36	1.84923			1.64837	0.36	0.21149
									1.64837	0.4	1.87259			1.64837	0.4	0.21543
									1.64837	0.44	1.89615			1.64837	0.44	0.21978
									1.64837	0.48	1.91993			1.64837	0.48	0.22443
									1.64837	0.52	1.94391			1.64837	0.52	0.22907
									1.64837	0.56	1.96809			1.64837	0.56	0.23395
									1.64837	0.6	1.99247			1.64837	0.6	0.23903
									1.66511	0	1.66511			1.66511	0	0.2042
									1.76612	0.22	1.88663			1.76612	0.22	0.20494
									1.76612	0.26	1.90918			1.76612	0.26	0.20673
									1.76612	0.3	1.93192			1.76612	0.3	0.20934
									1.76612	0.34	1.95486			1.76612	0.34	0.21267
									1.76612	0.38	1.97799			1.76612	0.38	0.21657
									1.76612	0.42	2.00132			1.76612	0.42	0.22093
									1.76612	0.46	2.02484			1.76612	0.46	0.22559
									1.76612	0.5	2.04855			1.76612	0.5	0.23027
									1.83162	0	1.83162			1.83162	0	0.20456
									1.88386	0.04	1.90532			1.88386	0.04	0.2049
									1.88386	0.08	1.92697			1.88386	0.08	0.20483
									1.88386	0.12	1.9488			1.88386	0.12	0.20491
									1.88386	0.16	1.97082			1.88386	0.16	0.20538
									1.88386	0.2	1.99302			1.88386	0.2	0.20644
									1.88386	0.24	2.0154			1.88386	0.24	0.20823
									1.88386	0.28	2.03797			1.88386	0.28	0.21079
									1.88386	0.32	2.06072			1.88386	0.32	0.21406
									1.88386	0.36	2.08365			1.88386	0.36	0.21792
									1.88386	0.4	2.10676			1.88386	0.4	0.22224
									1.88386	0.44	2.13006			1.88386	0.44	0.22689
									1.88386	0.48	2.15354			1.88386	0.48	0.23158
									1.88386	0.52	2.17719			1.88386	0.52	0.23671
									1.88386	0.56	2.20103			1.88386	0.56	0.24261
									1.88386	0.6	2.22505			1.88386	0.6	0.2487
									1.99813	0	1.99813			1.99813	0	0.20616
									2.11934	0.04	2.14079			2.11934	0.04	0.20832
									2.11934	0.08	2.16241			2.11934	0.08	0.20861
									2.11934	0.12	2.18419			2.11934	0.12	0.20922
									2.11934	0.16	2.20614			2.11934	0.16	0.21033
									2.11934	0.2	2.22824			2.11934	0.2	0.21207
									2.11934	0.24	2.25052			2.11934	0.24	0.2145
									2.11934	0.28	2.27295			2.11934	0.28	0.21759
									2.11934	0.32	2.29555			2.11934	0.32	0.22129
									2.11934	0.36	2.31831			2.11934	0.36	0.22552
									2.11934	0.4	2.34123			2.11934	0.4	0.22996
									2.11934	0.44	2.36431			2.11934	0.44	0.23489
									2.11934	0.48	2.38756			2.11934	0.48	0.24025
									2.11934	0.52	2.41097			2.11934	0.52	0.24666
									2.11934	0.56	2.43453			2.11934	0.56	0.24902
									2.11934	0.6	2.45826			2.11934	0.6	0.25824
									2.16464	0	2.16464			2.16464	0	0.2088
									2.33115	0	2.33115			2.33115	0	0.21218
									2.35482	0.04	2.37627			2.35482	0.04	0.21397
									2.35482	0.08	2.39786			2.35482	0.08	0.21453
									2.35482	0.12	2.4196			2.35482	0.12	0.21555
									2.35482	0.16	2.44149			2.35482	0.16	0.21711
									2.35482	0.2	2.46352			2.35482	0.2	0.21932
									2.35482	0.24	2.4857			2.35482	0.24	0.22218
									2.35482	0.28	2.50803			2.35482	0.28	0.22566
									2.35482	0.32	2.53051			2.35482	0.32	0.22955
									2.35482	0.36	2.55313			2.35482	0.36	0.23405
									2.35482	0.4	2.5759			2.35482	0.4	0.23906
									2.35482	0.44	2.59881			2.35482	0.44	0.24529
									2.35482	0.48	2.62187			2.35482	0.48	0.25021
									2.35482	0.52	2.64508			2.35482	0.52	0.25694
									2.35482	0.56	2.66843			2.35482	0.56	0.25653
									2.35482	0.6	2.69192			2.35482	0.6	0.26096
									2.49766	0	2.49766			2.49766	0	0.216
									2.5903	0.04	2.61174			2.5903	0.04	0.22135
									2.5903	0.08	2.63331			2.5903	0.08	0.2221
									2.5903	0.12	2.65502			2.5903	0.12	0.22339
									2.5903	0.16	2.67686			2.5903	0.16	0.22529
									2.5903	0.2	2.69884			2.5903	0.2	0.22784
									2.5903	0.24	2.72094			2.5903	0.24	0.23089
									2.5903	0.28	2.74319			2.5903	0.28	0.23465
									2.5903	0.32	2.76556			2.5903	0.32	0.23917
									2.5903	0.36	2.78807			2.5903	0.36	0.24517
									2.5903	0.4	2.81071			2.5903	0.4	0.25116
									2.5903	0.44	2.83349			2.5903	0.44	0.25177
									2.5903	0.48	2.85639			2.5903	0.48	0.2595
									2.5903	0.52	2.87943			2.5903	0.52	0.26034
									2.5903	0.56	2.90261			2.5903	0.56	0.26385
									2.5903	0.6	2.92591			2.5903	0.6	0.26788

## Sheet: fig. S10
fig. S10a	η	Rw: ordered (950.9 Å)	Rw: disordered (772.2 Å)	Rw: disordered (4403.4 Å)		fig. S10b	η	Rw		fig. S10c	η	Rw
	0	0.17778	0.28538	0.37138			0.82	0.13911			0.82	0.18099
	0.02	0.19017	0.28122	0.36494			0.84	0.13831			0.84	0.18084
	0.04	0.20396	0.27652	0.35863			0.86	0.13826			0.86	0.18083
	0.06	0.21794	0.27107	0.35261			0.88	0.13876			0.88	0.18091
	0.08	0.23121	0.26524	0.34693			0.9	0.1396			0.9	0.18105
	0.1	0.24323	0.25887	0.34147
	0.12	0.25375	0.25192	0.33608
	0.14	0.26274	0.24485	0.33058
	0.16	0.27079	0.23824	0.32487
	0.18	0.27908	0.23268	0.31895
	0.2	0.28556	0.22895	0.31286
	0.22	0.29333	0.22787	0.30671
	0.24	0.30179	0.22924	0.30059
	0.26	0.31153	0.23129	0.29457
	0.28	0.32318	0.23088	0.28866
	0.3	0.3373	0.22022	0.28283
	0.32	0.35326	0.21259	0.27706
	0.34	0.36964	0.20548	0.27128
	0.36	0.37963	0.19925	0.2655
	0.38	0.35858	0.19411	0.25972
	0.4	0.35644	0.1901	0.25394
	0.42	0.35394	0.18707	0.24823
	0.44	0.35171	0.18479	0.24253
	0.46	0.34937	0.18301	0.23698
	0.48	0.34746	0.1815	0.23155
	0.5	0.3458	0.1801	0.22627
	0.52	0.34441	0.17867	0.22116
	0.54	0.34334	0.17712	0.21623
	0.56	0.34266	0.17537	0.21152
	0.58	0.34293	0.17338	0.20706
	0.6	0.34343	0.17111	0.20288
	0.62	0.34446	0.16857	0.19902
	0.64	0.34615	0.16574	0.19553
	0.66	0.34831	0.16268	0.19242
	0.68	0.35119	0.1594	0.1897
	0.7	0.3543	0.156	0.1874
	0.72	0.35768	0.15253	0.18549
	0.74	0.36122	0.14913	0.18396
	0.76	0.36477	0.14591	0.18278
	0.78	0.36818	0.14304	0.18192
	0.8	0.37134	0.14072	0.18134
	0.82	0.37419	0.13911	0.18099
	0.84	0.37666	0.13831	0.18084
	0.86	0.37873	0.13826	0.18083
	0.88	0.38039	0.13876	0.18091
	0.9	0.38167	0.1396	0.18105
	0.92	0.38259	0.14055	0.18121
	0.94	0.38322	0.14144	0.18136
	0.96	0.38364	0.14216	0.18148
	0.98	0.38387	0.14262	0.18156
	1	0.38396	0.14278	0.18159

## Sheet: fig. S11
fig. S11a	η	FEXP011	Rw		fig. S11b	η	FEXP011	Rw		fig. S11c	η	FEXP011	Rw		fig. S11d	η	FEXP002	Rw		fig. S11e	η	FEXP002	Rw		fig. S11f	η	FEXP002	Rw
	0	54.9167	0.29674			0	55.3971	0.31728			0	54.9781	0.39476			0	52.1906	0.30689			0	52.5144	0.34204			0	51.775	0.39516
	0	54.7995	0.27177			0	55.2698	0.30798			0	54.8913	0.38808			0	52.0254	0.27559			0	52.3877	0.32989			0	51.6889	0.38821
	0	54.6724	0.24593			0	55.1428	0.29997			0	54.8005	0.38122			0	51.7983	0.24419			0	52.2214	0.31807			0	51.5977	0.38107
	0	54.5282	0.22132			0	55.0157	0.29287			0	54.6967	0.37514			0	51.5568	0.21577			0	51.9783	0.30731			0	51.4752	0.3749
	0	54.371	0.20018			0	54.8616	0.28748			0	54.5793	0.37163			0	51.3122	0.19343			0	51.719	0.29827			0	51.3103	0.37156
	0	54.2041	0.18511			0	54.7093	0.28545			0	54.4378	0.37297			0	51.0652	0.18024			0	51.4614	0.29141			0	51.0937	0.37284
	0	54.0318	0.17806			0	54.5652	0.28599			0	54.283	0.38267			0	50.8141	0.17865			0	51.203	0.28704			0	50.8531	0.37989
	0	53.8508	0.1809			0	54.3875	0.29014			0	54.1331	0.40358			0	50.557	0.18954			0	50.9418	0.28541			0	50.6081	0.39226
	0	53.6655	0.19476			0	54.1983	0.29985			0	53.9344	0.42667			0	50.2978	0.21162			0	50.6783	0.28663			0	50.4501	0.4294
	0	53.4691	0.21996			0	54.0077	0.31416			0	53.7274	0.45689			0	50.0321	0.24274			0	50.4124	0.29075			0	50.1658	0.44997
	0	53.2594	0.25826			0	53.7904	0.44141			0	53.507	0.47978			0	49.7506	0.28006			0	50.1153	0.29767			0	49.8771	0.46226
	0.1	54.8663	0.32693			0	53.5743	0.35624			0.1	54.9527	0.36944			0	49.4537	0.31983			0	49.8169	0.30715			0.1	51.6925	0.37081
	0.1	54.7977	0.30864			0.1	55.4202	0.29941			0.1	54.8657	0.36174			0	49.1106	0.35845			0	49.4973	0.31863			0.1	51.6249	0.36263
	0.1	54.6935	0.28892			0.1	55.2911	0.29019			0.1	54.7757	0.35373			0.1	52.3326	0.32399			0.1	52.6207	0.32524			0.1	51.554	0.35383
	0.1	54.5593	0.27047			0.1	55.1795	0.28157			0.1	54.6739	0.34648			0.1	52.1495	0.29736			0.1	52.7379	0.31292			0.1	51.4415	0.34593
	0.1	54.3975	0.25547			0.1	55.0467	0.2736			0.1	54.556	0.34199			0.1	51.9136	0.27317			0.1	52.5056	0.29717			0.1	51.2871	0.34168
	0.1	54.2267	0.24609			0.1	54.9097	0.26721			0.1	54.4202	0.34262			0.1	51.6581	0.25456			0.1	52.243	0.28345			0.1	51.0785	0.34337
	0.1	54.0483	0.24326			0.1	54.7868	0.26319			0.1	54.2643	0.35189			0.1	51.3951	0.24443			0.1	51.9496	0.27239			0.1	50.8362	0.35232
	0.1	53.8695	0.24752			0.1	54.6055	0.25888			0.1	54.0896	0.37086			0.1	51.1274	0.24483			0.1	51.6675	0.26445			0.1	50.5768	0.36778
	0.1	53.6897	0.2592			0.1	54.4363	0.2604			0.1	53.9179	0.41807			0.1	50.8574	0.25629			0.1	51.3827	0.25988			0.1	50.3116	0.38735
	0.1	53.5016	0.27861			0.1	54.2247	0.39333			0.1	53.7046	0.43095			0.1	50.5614	0.27739			0.1	51.1026	0.25898			0.1	50.044	0.40778
	0.1	53.3085	0.30591			0.1	54.0058	0.40531			0.1	53.4849	0.4606			0.1	50.2303	0.30417			0.1	50.8259	0.26192			0.1	49.8696	0.4478
	0.2	54.8285	0.36287			0.1	53.8249	0.31056			0.2	54.9231	0.34407			0.1	49.8583	0.33248			0.1	50.5514	0.26873			0.2	51.6145	0.34603
	0.2	54.8474	0.35063			0.1	53.613	0.33463			0.2	54.8425	0.33585			0.1	49.5885	0.35378			0.1	50.2712	0.27933			0.2	51.5573	0.33738
	0.2	54.7854	0.33361			0.2	55.4447	0.28749			0.2	54.7561	0.32699			0.1	49.1769	0.37364			0.1	49.9835	0.29344			0.2	51.4922	0.32779
	0.2	54.6481	0.31614			0.2	55.3254	0.2774			0.2	54.6557	0.31871			0.1	48.7915	0.39128			0.1	49.6867	0.31051			0.2	51.3931	0.31867
	0.2	54.4856	0.3015			0.2	55.2071	0.26784			0.2	54.5382	0.31346			0.2	52.6396	0.34818			0.2	52.7161	0.31353			0.2	51.2437	0.31328
	0.2	54.303	0.29133			0.2	55.0998	0.25796			0.2	54.4012	0.31418			0.2	52.3624	0.32461			0.2	52.6491	0.2976			0.2	51.0436	0.31459
	0.2	54.1139	0.28618			0.2	54.9618	0.24722			0.2	54.244	0.32464			0.2	52.0885	0.30486			0.2	52.4617	0.28022			0.2	50.8061	0.32424
	0.2	53.9218	0.28641			0.2	54.8112	0.2367			0.2	54.0711	0.34664			0.2	51.8159	0.29113			0.2	52.2105	0.26496			0.2	50.5516	0.34177
	0.2	53.7302	0.29265			0.2	54.6239	0.22984			0.2	53.8861	0.37689			0.2	51.5419	0.28558			0.2	51.9573	0.24963			0.2	50.2858	0.36417
	0.2	53.5437	0.32054			0.2	54.426	0.23015			0.2	53.7004	0.43183			0.2	51.2688	0.29012			0.2	51.694	0.23837			0.2	50.0181	0.38726
	0.2	53.3451	0.33943			0.2	54.2232	0.23885			0.2	53.4792	0.46104			0.2	50.9934	0.30544			0.2	51.4163	0.23119			0.2	49.7414	0.40732
	0.3	54.657	0.4007			0.2	54.0072	0.38378			0.3	54.8997	0.31907			0.2	50.6964	0.3307			0.2	51.1333	0.22897			0.3	51.5574	0.32153
	0.3	54.7514	0.39926			0.2	53.7912	0.2879			0.3	54.8184	0.31004			0.2	50.3871	0.36274			0.2	50.8534	0.23221			0.3	51.5057	0.31208
	0.3	54.8011	0.38735			0.2	53.5744	0.41702			0.3	54.7313	0.30016			0.2	49.6827	0.37441			0.2	50.5665	0.24074			0.3	51.4489	0.30131
	0.3	54.6647	0.37177			0.3	55.4126	0.27704			0.3	54.6337	0.29059			0.2	49.2016	0.37506			0.2	50.279	0.25428			0.3	51.359	0.29055
	0.3	54.4934	0.35806			0.3	55.2391	0.2647			0.3	54.5163	0.28401			0.2	48.9329	0.38391			0.2	49.9935	0.27193			0.3	51.218	0.28362
	0.3	54.3113	0.34852			0.3	55.0706	0.25317			0.3	54.3827	0.28368			0.2	48.6283	0.39515			0.2	49.7057	0.29252			0.3	51.026	0.28441
	0.3	54.1221	0.34021			0.3	54.9013	0.24255			0.3	54.2311	0.29348			0.3	52.7067	0.38762			0.3	52.3302	0.31095			0.3	50.7936	0.29515
	0.3	53.9343	0.33734			0.3	54.7302	0.23315			0.3	54.0629	0.31598			0.3	52.4275	0.36833			0.3	52.2314	0.2974			0.3	50.5384	0.3153
	0.3	53.7158	0.48962			0.3	54.5554	0.22578			0.3	53.8767	0.34708			0.3	52.144	0.3528			0.3	52.0422	0.28282			0.3	50.2717	0.34142
	0.3	53.5737	0.37301			0.3	54.3842	0.22121			0.3	53.6978	0.38477			0.3	51.8622	0.34183			0.3	51.8125	0.26803			0.3	49.9997	0.36865
	0.3	53.3536	0.36977			0.3	54.2042	0.22043			0.3	53.4872	0.42347			0.3	51.5751	0.33715			0.3	51.5513	0.25351			0.3	49.7143	0.39268
	0.4	54.5261	0.40394			0.3	54.0288	0.22437			0.4	54.8786	0.29553			0.3	51.3175	0.3414			0.3	51.2787	0.24019			0.4	51.52	0.29827
	0.4	54.395	0.39232			0.3	53.8516	0.23368			0.4	54.7959	0.28569			0.3	50.9937	0.47741			0.3	51.0124	0.22926			0.4	51.4647	0.28799
	0.4	54.26	0.38085			0.3	53.675	0.24849			0.4	54.7077	0.27479			0.3	50.7171	0.46539			0.3	50.7487	0.22213			0.4	51.4	0.27611
	0.4	54.1107	0.37055			0.3	53.4963	0.26832			0.4	54.611	0.26399			0.3	50.4217	0.48347			0.3	50.4948	0.22034			0.4	51.3242	0.26389
	0.4	53.965	0.36247			0.4	55.39	0.26904			0.4	54.4958	0.25592			0.3	49.3529	0.36742			0.3	50.236	0.22467			0.4	51.1916	0.25528
	0.4	53.8147	0.35754			0.4	55.2203	0.25381			0.4	54.3641	0.25442			0.3	49.1053	0.3724			0.3	49.9721	0.23516			0.4	51.0067	0.25527
	0.4	53.6643	0.35659			0.4	55.0536	0.23887			0.4	54.2174	0.26403			0.3	48.8272	0.38079			0.3	49.7021	0.25081			0.4	50.7801	0.26686
	0.4	53.5319	0.35954			0.4	54.8834	0.22453			0.4	54.0508	0.28822			0.3	48.5297	0.39306			0.3	49.423	0.27005			0.4	50.5298	0.28959
	0.4	53.3738	0.36707			0.4	54.7137	0.2114			0.4	53.8643	0.32288			0.4	51.4568	0.41778			0.4	52.2623	0.30606			0.4	50.2662	0.31925
	0.4	53.1924	0.37928			0.4	54.5453	0.20041			0.4	53.68	0.36359			0.4	51.4032	0.40935			0.4	52.085	0.28833			0.4	49.991	0.34979
	0.4	53.0975	0.39896			0.4	54.3785	0.19277			0.4	53.4819	0.40587			0.4	51.2563	0.39955			0.4	51.9091	0.2689			0.4	49.7062	0.37584
	0.5	54.4411	0.39982			0.4	54.2057	0.19012			0.5	54.8615	0.27493			0.4	51.0085	0.3895			0.4	51.7154	0.24818			0.5	51.4945	0.27783
	0.5	54.3127	0.3872			0.4	54.0304	0.194			0.5	54.7761	0.26415			0.4	50.7336	0.37981			0.4	51.4957	0.22754			0.5	51.4355	0.26652
	0.5	54.1808	0.37475			0.4	53.8529	0.20517			0.5	54.6858	0.25208			0.4	50.4389	0.37101			0.4	51.271	0.2092			0.5	51.3711	0.25332
	0.5	54.0432	0.36336			0.4	53.6711	0.22341			0.5	54.59	0.23982			0.4	50.1356	0.3636			0.4	51.0373	0.1958			0.5	51.2988	0.23935
	0.5	53.9124	0.3542			0.4	53.4815	0.24878			0.5	54.4778	0.22979			0.4	49.8347	0.35831			0.4	50.7888	0.19018			0.5	51.176	0.22857
	0.5	53.7759	0.34796			0.5	55.3641	0.26446			0.5	54.3506	0.22635			0.4	49.554	0.35632			0.4	50.5291	0.19343			0.5	50.9982	0.22724
	0.5	53.639	0.34543			0.5	55.1974	0.24772			0.5	54.2067	0.23469			0.4	49.283	0.35859			0.4	50.253	0.20452			0.5	50.7776	0.23956
	0.5	53.5006	0.34692			0.5	55.0296	0.23127			0.5	54.046	0.25901			0.4	49.0114	0.3658			0.4	49.9657	0.22103			0.5	50.53	0.26497
	0.5	53.3585	0.35257			0.5	54.8624	0.21553			0.5	53.864	0.29544			0.4	48.7319	0.37796			0.4	49.6658	0.24042			0.5	50.269	0.29874
	0.5	53.2028	0.36234			0.5	54.6964	0.20126			0.5	53.684	0.338			0.4	48.4459	0.39437			0.4	49.3454	0.26084			0.5	49.9921	0.33373
	0.5	53.0816	0.37658			0.5	54.5276	0.18954			0.5	53.4993	0.38477			0.5	51.3389	0.41974			0.5	52.2537	0.29416			0.5	49.6966	0.36316
	0.6	54.3767	0.3983			0.5	54.3559	0.18201			0.6	54.8486	0.2588			0.5	51.2514	0.40908			0.5	52.0851	0.27324			0.6	51.4753	0.26165
	0.6	54.2497	0.38567			0.5	54.1866	0.18035			0.6	54.759	0.24712			0.5	51.0805	0.39697			0.5	51.9144	0.25059			0.6	51.4126	0.24941
	0.6	54.1251	0.37335			0.5	54.008	0.18604			0.6	54.6677	0.23396			0.5	50.872	0.38418			0.5	51.7203	0.22735			0.6	51.3469	0.23502
	0.6	53.9971	0.362			0.5	53.8269	0.19938			0.6	54.5729	0.22033			0.5	50.6233	0.37161			0.5	51.5063	0.20591			0.6	51.2801	0.2194
	0.6	53.8684	0.35263			0.5	53.642	0.21961			0.6	54.4649	0.20837			0.5	50.3512	0.36018			0.5	51.273	0.18947			0.6	51.1676	0.20636
	0.6	53.7393	0.34608			0.5	53.4553	0.24525			0.6	54.3409	0.20286			0.5	50.0698	0.3511			0.5	51.0279	0.18094			0.6	50.9969	0.20356
	0.6	53.6129	0.343			0.6	55.3395	0.25852			0.6	54.2002	0.20974			0.5	49.7995	0.34593			0.5	50.7669	0.1816			0.6	50.7794	0.21667
	0.6	53.4835	0.34335			0.6	55.178	0.2408			0.6	54.042	0.23429			0.5	49.5333	0.34613			0.5	50.4778	0.19028			0.6	50.5341	0.24499
	0.6	53.3456	0.34763			0.6	55.0108	0.22343			0.6	53.8624	0.27337			0.5	49.2669	0.35251			0.5	50.1807	0.20435			0.6	50.2723	0.28278
	0.6	53.2266	0.35593			0.6	54.8439	0.20691			0.6	53.6812	0.31925			0.5	48.9928	0.36478			0.5	49.8716	0.2211			0.6	49.9941	0.32144
	0.6	53.0641	0.36764			0.6	54.6787	0.19204			0.6	53.5021	0.3691			0.5	48.7106	0.38182			0.5	49.5587	0.23881			0.6	49.7014	0.35338
	0.7	54.3344	0.40043			0.6	54.513	0.18001			0.7	54.8339	0.24787			0.5	48.4168	0.40215			0.5	49.2432	0.25699			0.7	51.4593	0.25061
	0.7	54.2137	0.3894			0.6	54.3411	0.17261			0.7	54.7445	0.23567			0.6	51.2576	0.41653			0.6	52.258	0.27909			0.7	51.3924	0.23781
	0.7	54.092	0.37864			0.6	54.1718	0.17153			0.7	54.6523	0.22186			0.6	51.1528	0.40492			0.6	52.0996	0.25671			0.7	51.3248	0.22274
	0.7	53.9691	0.36895			0.6	53.9932	0.17815			0.7	54.558	0.20745			0.6	51.0057	0.39178			0.6	51.9208	0.23315			0.7	51.2606	0.20618
	0.7	53.8444	0.3612			0.6	53.8124	0.19256			0.7	54.4526	0.19434			0.6	50.7929	0.378			0.6	51.7237	0.21009			0.7	51.1573	0.19168
	0.7	53.7193	0.3561			0.6	53.6275	0.21385			0.7	54.332	0.18749			0.6	50.5632	0.36464			0.6	51.501	0.19018			0.7	50.9939	0.188
	0.7	53.5962	0.35414			0.6	53.4385	0.24034			0.7	54.195	0.19333			0.6	50.3179	0.35308			0.6	51.2622	0.17649			0.7	50.7788	0.20205
	0.7	53.4694	0.35541			0.7	55.3248	0.24913			0.7	54.0399	0.21772			0.6	50.0774	0.34512			0.6	51.011	0.17116			0.7	50.53	0.23281
	0.7	53.3307	0.36021			0.7	55.1665	0.23017			0.7	53.8646	0.25812			0.6	49.8268	0.3427			0.6	50.7391	0.17435			0.7	50.2723	0.27397
	0.7	53.2073	0.36879			0.7	55.0037	0.21158			0.7	53.6853	0.30554			0.6	49.5717	0.34693			0.6	50.4472	0.18434			0.7	49.9888	0.316
	0.7	53.0366	0.38111			0.7	54.8413	0.19391			0.7	53.5104	0.357			0.6	49.3031	0.35767			0.6	50.1427	0.19854			0.7	49.6861	0.34983
	0.8	54.3094	0.40313			0.7	54.6783	0.178			0.8	54.8231	0.2418			0.6	49.0171	0.37379			0.6	49.8273	0.21486			0.8	51.4449	0.24435
	0.8	54.194	0.39456			0.7	54.5127	0.1652			0.8	54.7325	0.22945			0.6	48.7175	0.39369			0.6	49.4971	0.23247			0.8	51.3742	0.23145
	0.8	54.0777	0.38643			0.7	54.344	0.15742			0.8	54.6394	0.21554			0.6	48.4033	0.41577			0.6	49.1833	0.25175			0.8	51.303	0.21632
	0.8	53.9647	0.37944			0.7	54.1737	0.15659			0.8	54.5451	0.20115			0.7	51.1725	0.41293			0.7	52.3051	0.26149			0.8	51.2378	0.19985
	0.8	53.8422	0.37425			0.7	53.9973	0.1642			0.8	54.4406	0.18809			0.7	51.0669	0.40188			0.7	52.1452	0.23809			0.8	51.1379	0.18539
	0.8	53.7185	0.37159			0.7	53.8148	0.18014			0.8	54.3217	0.1814			0.7	50.938	0.38971			0.7	51.9594	0.21433			0.8	50.9797	0.18211
	0.8	53.5937	0.37192			0.7	53.6287	0.20317			0.8	54.1872	0.18759			0.7	50.7292	0.37746			0.7	51.7497	0.19192			0.8	50.7687	0.19731
	0.8	53.4669	0.37543			0.7	53.4385	0.23132			0.8	54.033	0.21236			0.7	50.5112	0.36646			0.7	51.5172	0.17327			0.8	50.5252	0.22961
	0.8	53.3304	0.38221			0.8	55.3222	0.23848			0.8	53.8592	0.25365			0.7	50.2792	0.35824			0.7	51.2699	0.16076			0.8	50.2605	0.27256
	0.8	53.1855	0.39236			0.8	55.1693	0.21805			0.8	53.6789	0.30261			0.7	50.0473	0.35429			0.7	51.0122	0.15602			0.8	49.9729	0.316
	0.8	53.0295	0.40601			0.8	55.0144	0.1981			0.8	53.504	0.35553			0.7	49.8054	0.35574			0.7	50.7362	0.15919			0.8	49.6673	0.35038
	0.9	54.304	0.40359			0.8	54.8586	0.17924			0.9	54.8156	0.23914			0.7	49.5521	0.3629			0.7	50.4466	0.16899			0.9	51.4342	0.24155
	0.9	54.1953	0.39685			0.8	54.7011	0.16239			0.9	54.7219	0.22685			0.7	49.2817	0.37525			0.7	50.1474	0.18351			0.9	51.3607	0.22877
	0.9	54.0856	0.39072			0.8	54.5395	0.14909			0.9	54.6304	0.21315			0.7	48.9848	0.3917			0.7	49.8434	0.20133			0.9	51.286	0.2139
	0.9	53.9755	0.38574			0.8	54.3744	0.14158			0.9	54.5354	0.19917			0.7	48.6695	0.41087			0.7	49.5403	0.22185			0.9	51.2176	0.198
	0.9	53.86	0.38255			0.8	54.2011	0.14222			0.9	54.4308	0.18677			0.7	48.3394	0.4314			0.7	49.2397	0.24484			0.9	51.1166	0.18436
	0.9	53.7476	0.38174			0.8	54.0227	0.15238			0.9	54.3121	0.18103			0.8	51.1134	0.40954			0.8	52.4436	0.2426			0.9	50.9608	0.18217
	0.9	53.6261	0.38362			0.8	53.8365	0.17153			0.9	54.1777	0.18838			0.8	51.0105	0.4			0.8	52.2774	0.21753			0.9	50.7504	0.19838
	0.9	53.5099	0.38831			0.8	53.6455	0.19757			0.9	54.0248	0.21384			0.8	50.8766	0.39013			0.8	52.0686	0.19345			0.9	50.5076	0.23135
	0.9	53.3939	0.39569			0.8	53.4499	0.22812			0.9	53.8513	0.25547			0.8	50.6954	0.38124			0.8	51.8317	0.17219			0.9	50.2438	0.27485
	0.9	53.2837	0.4051			0.9	55.316	0.23163			0.9	53.671	0.30474			0.8	50.4827	0.37466			0.8	51.5791	0.15536			0.9	49.9518	0.31848
	0.9	53.1648	0.41608			0.9	55.1671	0.2108			0.9	53.4898	0.35765			0.8	50.2458	0.37152			0.8	51.3179	0.14444			0.9	49.6442	0.35252
	1	54.3054	0.40316			0.9	55.0164	0.19083			1	54.813	0.23845			0.8	49.9905	0.37245			0.8	51.0451	0.14072			1	51.4303	0.2408
	1	54.1995	0.39698			0.9	54.8647	0.17241			1	54.7186	0.22621			0.8	49.717	0.37751			0.8	50.7666	0.1447			1	51.3556	0.22811
	1	54.0936	0.39145			0.9	54.7115	0.15652			1	54.6271	0.21264			0.8	49.4285	0.38629			0.8	50.4837	0.15594			1	51.2795	0.21338
	1	53.988	0.38709			0.9	54.5519	0.14483			1	54.5318	0.19888			0.8	49.1316	0.3981			0.8	50.1962	0.17325			1	51.2098	0.19777
	1	53.8793	0.38446			0.9	54.3873	0.13967			1	54.4269	0.18683			0.8	48.8273	0.41219			0.8	49.9043	0.19522			1	51.1075	0.18456
	1	53.7745	0.38402			0.9	54.2147	0.14319			1	54.3081	0.18157			0.8	48.5211	0.42789			0.8	49.6073	0.22044			1	50.9524	0.18289
	1	53.6722	0.3859			0.9	54.0346	0.15614			1	54.1739	0.18946			0.8	48.2182	0.4446			0.8	49.3061	0.24763			1	50.743	0.19947
	1	53.5657	0.38989			0.9	53.8501	0.17737			1	54.0211	0.21525			0.9	51.1025	0.40618			0.9	52.5035	0.23136			1	50.5015	0.23259
	1	53.4753	0.39499			0.9	53.6609	0.20465			1	53.8473	0.25692			0.9	51.0145	0.39787			0.9	52.3085	0.20707			1	50.237	0.2761
	1	53.3594	0.40138			0.9	53.4675	0.23571			1	53.6663	0.3063			0.9	50.8974	0.39006			0.9	52.0791	0.18486			1	49.945	0.31963
	1	53.2105	0.41068			1	55.31	0.22987			1	53.4815	0.35928			0.9	50.7287	0.38427			0.9	51.8317	0.16583			1	49.6363	0.35354
	--					1	55.1617	0.20927								0.9	50.513	0.38173			0.9	51.5745	0.15108
						1	55.011	0.18976								0.9	50.2507	0.38291			0.9	51.3147	0.14191
						1	54.8604	0.17207								0.9	49.9577	0.38749			0.9	51.0487	0.13982
						1	54.7082	0.15716								0.9	49.6449	0.39464			0.9	50.7812	0.14591
						1	54.5491	0.14668								0.9	49.3324	0.40366			0.9	50.5101	0.16016
						1	54.3851	0.14278								0.9	49.0254	0.41411			0.9	50.2329	0.18128
						1	54.212	0.14735								0.9	48.7285	0.42576			0.9	49.9431	0.20729
						1	54.0333	0.1609								0.9	48.4504	0.43854			0.9	49.6377	0.23596
						1	53.85	0.18223								0.9	48.1493	0.45227			0.9	49.3067	0.26506
						1	53.6628	0.20925								1	51.1117	0.40453			1	52.4939	0.22909
						1	53.4718	0.23983								1	51.0375	0.39659			1	52.2924	0.20571
								--								1	50.9352	0.38951			1	52.0615	0.18454
																1	50.7775	0.38493			1	51.8142	0.16654
																1	50.5519	0.38408			1	51.5576	0.15275
																1	50.2685	0.38706			1	51.3015	0.14449
																1	49.9622	0.39298			1	51.0396	0.14324
																1	49.6168	0.40073			1	50.7759	0.15023
																1	49.2961	0.40964			1	50.5092	0.16542
																1	48.9914	0.41947			1	50.2347	0.1875
																1	48.7007	0.43022			1	49.9475	0.2144
																1	48.419	0.44193			1	49.6412	0.2438
																1	48.1594	0.4547			1	49.303	0.27319

## Sheet: fig. S12
fig. S12a	Fit parameter	Rw		fig. S12b	Fit parameter	Rw		fig. S12c	Fit parameter	Rw		fig. S12d	Fit parameter	Rw
	1	0.21406			1	0.26069			1	0.22371			1	0.26678
	2	0.20394			2	0.24573			2	0.2106			2	0.2641
	3	0.17616			3	0.21009			3	0.17598			3	0.23657
	4	0.17539			4	0.21			4	0.1752			4	0.23341
	5	0.17519			5	0.20316			5	0.17291			5	0.23285
fig. S12e	Fit parameter	Rw		fig. S12f	Fit parameter	Rw		fig. S12g	Fit parameter	Rw		fig. S12h	Fit parameter	Rw
	1	0.25596			1	0.26949			1	0.25225			1	0.234
	2	0.24654			2	0.25969			2	0.2412			2	0.23219
	3	0.20024			3	0.1893			3	0.21322			3	0.18235
	4	0.19823			4	0.1888			4	0.21031			4	0.1795
	5	0.19602			5	0.18831			5	0.20939			5	0.17946

## Sheet: fig. S13
fig. S13a	fit parameter	data1	data2	data3	data4	data5	data6	data7	data8	fit parameter	average	STDEV.S
	1	0.66736	0.55221	0.59155	0.65269	0.74049	0.63616	0.67612	0.71399	1	0.65382	0.04959
	2	0.58137	0.47183	0.5412	0.61079	0.59916	0.52748	0.56924	0.65212	2	0.56915	0.0563
	3	0.5137	0.4297	0.48469	0.50533	0.47162	0.46387	0.48086	0.48412	3	0.47924	0.02348
	4	0.50671	0.4347	0.47148	0.49034	0.47856	0.46445	0.47665	0.49692	4	0.47748	0.02218
	5	0.50524	0.38004	0.44671	0.49243	0.50089	0.4592	0.47512	0.49522	5	0.46936	0.03786
fig. S13b	fit parameter	data1	data2	data3	data4	data5	data6	data7	data8	fit parameter	average	STDEV.S
	1
	2	27.2722	27.2529	27.2606	27.3043	27.2894	27.2351	27.2695	27.3211	2	27.2757	0.02807
	3	27.1822	27.1676	27.1824	27.2	27.1663	27.1783	27.1797	27.1906	3	27.1809	0.0111
	4	27.2031	27.1623	27.1943	27.2476	27.1704	27.1873	27.2282	27.192	4	27.1981	0.02826
	5	27.2155	27.2256	27.2154	27.2642	27.1595	27.1816	27.2552	27.1954	5	27.214	0.0353
fig. S13c	fit parameter	data1	data2	data3	data4	data5	data6	data7	data8	fit parameter	average	STDEV.S
	1									1
	2									2
	3	25.5023	25.5197	25.5352	25.4991	25.5451	25.5159	25.5432	25.5218	3	25.5228	0.01735
	4	25.496	25.5181	25.5377	25.4854	25.5461	25.5156	25.5296	25.5219	4	25.5188	0.02026
	5	25.5294	25.5157	25.5299	25.539	25.5456	25.4832	25.6007	25.5315	5	25.5344	0.03287
fig. S13d	fit parameter	data1	data2	data3	data4	data5	data6	data7	data8	fit parameter	average	STDEV.S
	1									1
	2									2
	3									3
	4	21.4569	21.356	21.4096	21.5546	21.4153	21.4227	21.5329	21.4003	4	21.4436	0.06804
	5	21.4649	21.5552	21.4855	21.5555	21.374	21.4197	21.5419	21.4019	5	21.4748	0.07193

## Sheet: fig. S14
fit parameter	data1	data2	data3	data4	data5	data6	data7	data8	fit parameter	average	STDEV.S
1	-0.17979	-0.19448	-0.17961	-0.16203	-0.19575	-0.18373	-0.18231	-0.17144	1	-0.18114	0.0111
2	-0.24783	-0.23047	-0.21498	-0.25108	-0.20505	-0.2343	-0.20698	-0.22839	2	-0.22738	0.01735
3	0.08423	-0.01658	0.03699	0.182	0.0427	0.05008	0.16029	0.02772	3	0.07093	0.06804
4	0.07573	0.03255	0.00592	0.12109	-0.03765	-0.06147	0.14678	0.02229	4	0.03816	0.07278

## Sheet: fig. S16
fig. S16a		Rw		fig. S16b		R		fig. S16c		Thickness		fig. S16d		Biso		fig. S16e		F111		fig. S16f		F200
	0	0.20024			0	0.18932			0	4384.89			0	0.48163			0	27.1681			0	25.5476
	0.001	0.20026			0.001	0.18932			0.001	4384.88			0.001	0.48162			0.001	27.1681			0.001	25.5475
	0.002	0.20032			0.002	0.18932			0.002	4384.87			0.002	0.48163			0.002	27.1681			0.002	25.5475
	0.003	0.20041			0.003	0.18932			0.003	4384.86			0.003	0.48162			0.003	27.1681			0.003	25.5474
	0.004	0.20053			0.004	0.18932			0.004	4384.85			0.004	0.48161			0.004	27.1681			0.004	25.5472
	0.005	0.20069			0.005	0.18932			0.005	4384.84			0.005	0.48158			0.005	27.1681			0.005	25.5471
	0.006	0.20088			0.006	0.18932			0.006	4384.82			0.006	0.48155			0.006	27.1681			0.006	25.5469
	0.007	0.2011			0.007	0.18932			0.007	4384.81			0.007	0.48152			0.007	27.168			0.007	25.5467
	0.008	0.20135			0.008	0.18932			0.008	4384.79			0.008	0.48148			0.008	27.168			0.008	25.5465
	0.009	0.20163			0.009	0.18932			0.009	4384.77			0.009	0.48144			0.009	27.168			0.009	25.5462
	0.01	0.20194			0.01	0.18932			0.01	4384.75			0.01	0.48139			0.01	27.168			0.01	25.546
	0.02	0.20611			0.02	0.1894			0.02	4384.43			0.02	0.48077			0.02	27.1674			0.02	25.5425
	0.03	0.2113			0.03	0.18961			0.03	4383.97			0.03	0.48008			0.03	27.1668			0.03	25.5389
	0.04	0.21669			0.04	0.18993			0.04	4383.44			0.04	0.47961			0.04	27.1661			0.04	25.5358
	0.05	0.22192			0.05	0.19032			0.05	4382.9			0.05	0.47946			0.05	27.1655			0.05	25.5332
	0.06	0.2269			0.06	0.19074			0.06	4382.32			0.06	0.47934			0.06	27.1648			0.06	25.5309
	0.07	0.23157			0.07	0.19117			0.07	4381.72			0.07	0.47918			0.07	27.164			0.07	25.5287
	0.08	0.23596			0.08	0.19161			0.08	4381.15			0.08	0.47911			0.08	27.1633			0.08	25.5267
	0.09	0.24009			0.09	0.19204			0.09	4380.62			0.09	0.4791			0.09	27.1627			0.09	25.5249
	0.1	0.24397			0.1	0.19247			0.1	4380.12			0.1	0.47913			0.1	27.1621			0.1	25.5232
